# Supplementary material for: 2-Amino­terephthalic acid N,N-dimethyl­formamide disolvate
Source: Acta Crystallogr Sect E Struct Rep Online. 2012 Jul 21;68(Pt 8):o2501. doi: 10.1107/S1600536812031431 (PMC3414954; doi:10.1107/S1600536812031431)
Supplement: Supplementary file 1 [file e-68-o2501-sup1.cif]

##############################################################################
#                                                                            #
# This CIF contains the data in a paper accepted for publication in          #
# Acta Crystallographica Section E. It conforms to the requirements of       #
# Notes for Authors for Acta Crystallographica Section E, and has been       #
# peer reviewed under the auspices of the IUCr Commission on Journals.       #
#                                                                            #
# Full details of the Crystallographic Information File format               #
# are given in the paper "The Crystallographic Information File (CIF):       #
# a New Standard Archive File for Crystallography" by S. R. Hall, F. H.      #
# Allen and I. D. Brown [Acta Cryst. (1991), A47, 655-685].                  #
#                                                                            #
# The current version of the core CIF dictionary is obtainable from          #
# ftp://ftp.iucr.org/pub/cif_core.dic.                                       #
#                                                                            #
# Software is freely available for graphical display of the structure(s)     #
# in this CIF. For information consult the CIF software page                 #
# http://www.iucr.org/resources/cif/software.                                #
#                                                                            #
# This file may be used for bona fide research purposes within the           #
# scientific community so long as proper attribution is given to the journal # 
# article from which it was obtained.                                        #
#                                                                            #
##############################################################################
data_I
_audit_creation_method     SHELXL-97
_chemical_name_systematic
;
2-Aminoterephthalic acid <i>N</i>,<i>N</i>-dimethylformamide disolvate
;
_chemical_name_common     ?
_chemical_formula_moiety     'C8 H7 N O4, 2(C3 H7 N O)'
_chemical_formula_sum     'C14 H21 N3 O6'
_chemical_formula_iupac     'C8 H7 N O4, 2C3 H7 N O'
_chemical_formula_weight     327.34
_chemical_melting_point     ?
_symmetry_cell_setting     monoclinic
_symmetry_space_group_name_H-M     'P n'
_symmetry_space_group_name_Hall     'P -2yac'
loop_
    _symmetry_equiv_pos_as_xyz
    'x, y, z'
    'x+1/2, -y, z+1/2'
_cell_length_a     7.8393(2)
_cell_length_b     9.7462(2)
_cell_length_c     10.9147(2)
_cell_angle_alpha     90.00
_cell_angle_beta     103.2510(10)
_cell_angle_gamma     90.00
_cell_volume     811.72(3)
_cell_formula_units_Z     2
_cell_measurement_reflns_used     9996
_cell_measurement_theta_min     2.84
_cell_measurement_theta_max     33.26
_cell_measurement_temperature     153(2)
_exptl_crystal_description     irregular
_exptl_crystal_colour     colourless
_exptl_crystal_size_max     0.58
_exptl_crystal_size_mid     0.51
_exptl_crystal_size_min     0.37
_exptl_crystal_density_diffrn     1.339
_exptl_crystal_density_meas     ?
_exptl_crystal_density_method     'not measured'
_exptl_crystal_F_000     348
_exptl_absorpt_coefficient_mu     0.105
_exptl_absorpt_correction_type     multi-scan
_exptl_absorpt_process_details     '(SADABS; Bruker, 2007)'
_exptl_absorpt_correction_T_min     0.9414
_exptl_absorpt_correction_T_max     0.9620
_exptl_special_details     ?
_diffrn_ambient_temperature     153(2)
_diffrn_radiation_type     MoK\a
_diffrn_radiation_wavelength     0.71073
_diffrn_radiation_source     'fine-focus sealed tube'
_diffrn_radiation_monochromator     graphite
_diffrn_measurement_device_type     'Bruker APEXII CCD area-detector'
_diffrn_measurement_method     '\f and \w scans'
_diffrn_detector_area_resol_mean     ?
_diffrn_reflns_number     19574
_diffrn_reflns_av_R_equivalents     0.0201
_diffrn_reflns_av_sigmaI/netI     0.0103
_diffrn_reflns_theta_min     2.09
_diffrn_reflns_theta_max     29.45
_diffrn_reflns_theta_full     29.45
_diffrn_measured_fraction_theta_max     1.000
_diffrn_measured_fraction_theta_full     1.000
_diffrn_reflns_limit_h_min     -10
_diffrn_reflns_limit_h_max     10
_diffrn_reflns_limit_k_min     -13
_diffrn_reflns_limit_k_max     13
_diffrn_reflns_limit_l_min     -15
_diffrn_reflns_limit_l_max     15
_diffrn_standards_number     ?
_diffrn_standards_interval_count     ?
_diffrn_standards_interval_time     ?
_diffrn_standards_decay_%     0
_refine_special_details
;
Refinement of <i>F</i>^2^ against ALL reflections. The weighted <i>R</i>-factor
<i>wR</i> and goodness of fit <i>S</i> are based on <i>F</i>^2^, conventional
<i>R</i>-factors <i>R</i> are based on <i>F</i>, with <i>F</i> set to zero for
negative <i>F</i>^2^. The threshold expression of <i>F</i>^2^ >
\s(<i>F</i>^2^) is used only for calculating <i>R</i>-factors(gt) <i>etc</i>.
and is not relevant to the choice of reflections for refinement.
<i>R</i>-factors based on <i>F</i>^2^ are statistically about twice as large
as those based on <i>F</i>, and <i>R</i>- factors based on ALL data will be
even larger.
;
_reflns_number_total     2260
_reflns_number_gt     2157
_reflns_threshold_expression     I>2sigma(I)
_refine_ls_structure_factor_coef     Fsqd
_refine_ls_matrix_type     full
_refine_ls_R_factor_all     0.0333
_refine_ls_R_factor_gt     0.0311
_refine_ls_wR_factor_gt     0.0890
_refine_ls_wR_factor_ref     0.0915
_refine_ls_goodness_of_fit_ref     1.054
_refine_ls_restrained_S_all     1.054
_refine_ls_number_reflns     2260
_refine_ls_number_parameters     223
_refine_ls_number_restraints     4
_refine_ls_hydrogen_treatment     mixed
_refine_ls_weighting_scheme     calc
_refine_ls_weighting_details
         'calc w=1/[\s^2^(Fo^2^)+(0.0565P)^2^+0.1330P] where P=(Fo^2^+2Fc^2^)/3'
_atom_sites_solution_hydrogens     geom
_atom_sites_solution_primary     direct
_atom_sites_solution_secondary     difmap
_refine_ls_shift/su_max     0.000
_refine_ls_shift/su_mean     0.000
_refine_diff_density_max     0.209
_refine_diff_density_min     -0.174
_refine_ls_extinction_method     none
_refine_ls_extinction_coef     ?
_refine_ls_abs_structure_details     ?
loop_
    _atom_type_symbol
    _atom_type_description
    _atom_type_scat_dispersion_real
    _atom_type_scat_dispersion_imag
    _atom_type_scat_source
    'C' 'C' 0.0033 0.0000
                         'International Tables Vol C Tables 4.2.6.8 and 6.1.1.4'
    'H' 'H' 0.0000 0.0000
                         'International Tables Vol C Tables 4.2.6.8 and 6.1.1.4'
    'N' 'N' 0.0061 0.0000
                         'International Tables Vol C Tables 4.2.6.8 and 6.1.1.4'
    'O' 'O' 0.0106 0.0000
                         'International Tables Vol C Tables 4.2.6.8 and 6.1.1.4'
_computing_data_collection     'APEX2 (Bruker, 2007)'
_computing_cell_refinement     'SAINT-NT (Bruker, 2007)'
_computing_data_reduction     'SAINT-NT (Bruker, 2007)'
_computing_structure_solution     'SHELXS97 (Sheldrick, 2008)'
_computing_structure_refinement     'SHELXL97 (Sheldrick, 2008)'
_computing_molecular_graphics     'ORTEP-3 (Farrugia, 1997)'
_computing_publication_material     'SHELXTL (Sheldrick, 2008)'
loop_
    _atom_site_type_symbol
    _atom_site_label
    _atom_site_fract_x
    _atom_site_fract_y
    _atom_site_fract_z
    _atom_site_U_iso_or_equiv
    _atom_site_adp_type
    _atom_site_calc_flag
    _atom_site_refinement_flags
    _atom_site_occupancy
    _atom_site_symmetry_multiplicity
    _atom_site_disorder_assembly
    _atom_site_disorder_group
    O O1 0.25655(18) 0.55493(13) 0.50464(13) 0.0305(3) Uani d . 1 1 . .
    O O2 0.43465(18) 0.57438(14) 0.69541(12) 0.0288(3) Uani d . 1 1 . .
    H H2 0.3800 0.6484 0.6961 0.043 Uiso calc R 1 1 . .
    O O3 0.55866(19) -0.12115(13) 0.49500(12) 0.0293(3) Uani d . 1 1 . .
    H H3 0.6119 -0.1963 0.4984 0.044 Uiso calc R 1 1 . .
    O O4 0.72462(18) -0.09748(14) 0.69012(12) 0.0289(3) Uani d . 1 1 . .
    N N1 0.2490(2) 0.31517(16) 0.38262(14) 0.0282(3) Uani d D 1 1 . .
    H H1A 0.214(3) 0.3941(14) 0.385(3) 0.035(6) Uiso d D 1 1 . .
    H H1B 0.228(4) 0.259(3) 0.323(2) 0.057(9) Uiso d D 1 1 . .
    C C1 0.4280(2) 0.36183(18) 0.59253(14) 0.0197(3) Uani d . 1 1 . .
    C C2 0.3678(2) 0.27585(15) 0.48708(14) 0.0188(3) Uani d . 1 1 . .
    C C3 0.4335(2) 0.14046(16) 0.49115(14) 0.0197(3) Uani d . 1 1 . .
    H H3A 0.3961 0.0818 0.4206 0.024 Uiso calc R 1 1 . .
    C C4 0.5515(2) 0.09231(17) 0.59659(14) 0.0196(3) Uani d . 1 1 . .
    C C5 0.6101(2) 0.17684(18) 0.70191(15) 0.0227(3) Uani d . 1 1 . .
    H H5 0.6911 0.1433 0.7742 0.027 Uiso calc R 1 1 . .
    C C6 0.5478(2) 0.30979(17) 0.69856(15) 0.0224(3) Uani d . 1 1 . .
    H H6 0.5868 0.3675 0.7696 0.027 Uiso calc R 1 1 . .
    C C7 0.3648(2) 0.50511(16) 0.59147(16) 0.0215(3) Uani d . 1 1 . .
    C C8 0.6191(2) -0.05168(17) 0.59927(15) 0.0217(3) Uani d . 1 1 . .
    O O1A 0.7117(2) 0.64886(15) 0.48597(13) 0.0359(3) Uani d . 1 1 . .
    N N1A 0.8832(2) 0.48490(17) 0.59960(15) 0.0275(3) Uani d . 1 1 . .
    C C1A 0.8124(3) 0.60873(19) 0.58446(17) 0.0288(4) Uani d . 1 1 . .
    H H1AA 0.8403 0.6708 0.6532 0.035 Uiso calc R 1 1 . .
    C C2A 0.9926(3) 0.4434(2) 0.7207(2) 0.0346(4) Uani d . 1 1 . .
    H H2A1 0.9982 0.5183 0.7815 0.052 Uiso calc R 1 1 . .
    H H2A2 1.1110 0.4224 0.7109 0.052 Uiso calc R 1 1 . .
    H H2A3 0.9421 0.3618 0.7512 0.052 Uiso calc R 1 1 . .
    C C3A 0.8513(3) 0.3853(2) 0.49843(19) 0.0342(4) Uani d . 1 1 . .
    H H3A1 0.7960 0.4309 0.4192 0.051 Uiso calc R 1 1 . .
    H H3A2 0.7736 0.3132 0.5166 0.051 Uiso calc R 1 1 . .
    H H3A3 0.9628 0.3446 0.4910 0.051 Uiso calc R 1 1 . .
    O O1B 0.2883(2) 0.80983(15) 0.70391(14) 0.0362(3) Uani d . 1 1 . .
    N N1B 0.10043(19) 0.96613(16) 0.59172(15) 0.0258(3) Uani d . 1 1 . .
    C C1B 0.1865(2) 0.84831(19) 0.60504(18) 0.0284(4) Uani d . 1 1 . .
    H H1BA 0.1694 0.7890 0.5342 0.034 Uiso calc R 1 1 . .
    C C2B 0.1191(3) 1.0619(2) 0.6961(2) 0.0347(4) Uani d . 1 1 . .
    H H2B1 0.1608 1.0127 0.7756 0.052 Uiso calc R 1 1 . .
    H H2B2 0.0053 1.1041 0.6951 0.052 Uiso calc R 1 1 . .
    H H2B3 0.2037 1.1334 0.6878 0.052 Uiso calc R 1 1 . .
    C C3B -0.0088(3) 1.0077(2) 0.47142(19) 0.0334(4) Uani d . 1 1 . .
    H H3B1 0.0445 1.0868 0.4392 0.050 Uiso calc R 1 1 . .
    H H3B2 -0.1254 1.0328 0.4823 0.050 Uiso calc R 1 1 . .
    H H3B3 -0.0190 0.9315 0.4115 0.050 Uiso calc R 1 1 . .
loop_
    _atom_site_aniso_label
    _atom_site_aniso_U_11
    _atom_site_aniso_U_22
    _atom_site_aniso_U_33
    _atom_site_aniso_U_12
    _atom_site_aniso_U_13
    _atom_site_aniso_U_23
    O1 0.0356(7) 0.0217(6) 0.0287(7) 0.0068(5) -0.0045(5) -0.0052(5)
    O2 0.0347(7) 0.0224(6) 0.0248(6) 0.0032(5) -0.0028(5) -0.0082(5)
    O3 0.0399(7) 0.0205(6) 0.0232(6) 0.0087(5) -0.0018(5) -0.0003(5)
    O4 0.0360(7) 0.0214(6) 0.0246(6) 0.0041(5) -0.0028(5) 0.0039(5)
    N1 0.0353(8) 0.0219(6) 0.0209(6) 0.0074(6) -0.0069(5) -0.0031(5)
    C1 0.0210(7) 0.0202(8) 0.0167(6) -0.0003(5) 0.0018(5) -0.0022(5)
    C2 0.0206(7) 0.0179(7) 0.0167(6) 0.0009(5) 0.0019(5) -0.0005(5)
    C3 0.0224(7) 0.0186(7) 0.0161(6) 0.0004(5) 0.0002(5) -0.0003(5)
    C4 0.0229(7) 0.0167(7) 0.0185(7) 0.0016(5) 0.0032(6) 0.0020(5)
    C5 0.0247(7) 0.0239(8) 0.0171(6) 0.0015(6) -0.0002(6) 0.0011(6)
    C6 0.0246(7) 0.0236(7) 0.0177(7) -0.0001(6) 0.0023(6) -0.0029(6)
    C7 0.0237(7) 0.0181(7) 0.0222(7) -0.0007(6) 0.0041(6) -0.0045(6)
    C8 0.0244(8) 0.0207(8) 0.0191(7) -0.0002(6) 0.0031(6) 0.0033(6)
    O1A 0.0498(9) 0.0278(7) 0.0260(7) 0.0144(6) -0.0001(6) -0.0016(5)
    N1A 0.0289(8) 0.0272(8) 0.0258(7) 0.0055(6) 0.0050(6) 0.0009(6)
    C1A 0.0348(9) 0.0243(8) 0.0262(8) 0.0052(7) 0.0046(7) -0.0012(6)
    C2A 0.0313(9) 0.0363(10) 0.0340(10) 0.0089(8) 0.0030(8) 0.0063(8)
    C3A 0.0427(11) 0.0266(9) 0.0341(10) 0.0100(8) 0.0104(8) -0.0024(7)
    O1B 0.0456(8) 0.0271(7) 0.0320(7) 0.0090(6) 0.0007(6) -0.0055(5)
    N1B 0.0258(7) 0.0237(7) 0.0268(7) 0.0012(6) 0.0036(6) -0.0039(6)
    C1B 0.0334(9) 0.0226(8) 0.0288(9) -0.0008(7) 0.0065(7) -0.0060(6)
    C2B 0.0369(10) 0.0308(9) 0.0333(9) 0.0062(7) 0.0015(8) -0.0121(8)
    C3B 0.0313(9) 0.0395(11) 0.0276(9) 0.0061(8) 0.0031(7) -0.0006(8)
_geom_special_details
;
All e.s.d.'s (except the e.s.d. in the dihedral angle between two l.s. planes)
are estimated using the full covariance matrix. The cell e.s.d.'s are taken
into account individually in the estimation of e.s.d.'s in distances, angles
and torsion angles; correlations between e.s.d.'s in cell parameters are only
used when they are defined by crystal symmetry. An approximate (isotropic)
treatment of cell e.s.d.'s is used for estimating e.s.d.'s involving l.s.
planes.
;
loop_
    _geom_bond_atom_site_label_1
    _geom_bond_atom_site_label_2
    _geom_bond_site_symmetry_2
    _geom_bond_distance
    _geom_bond_publ_flag
    O1 C7 . 1.219(2) ?
    O2 C7 . 1.326(2) ?
    O2 H2 . 0.8400 ?
    O3 C8 . 1.316(2) ?
    O3 H3 . 0.8400 ?
    O4 C8 . 1.221(2) ?
    N1 C2 . 1.352(2) ?
    N1 H1A . 0.820(10) ?
    N1 H1B . 0.837(10) ?
    C1 C6 . 1.407(2) ?
    C1 C2 . 1.414(2) ?
    C1 C7 . 1.481(2) ?
    C2 C3 . 1.413(2) ?
    C3 C4 . 1.383(2) ?
    C3 H3A . 0.9500 ?
    C4 C5 . 1.403(2) ?
    C4 C8 . 1.498(2) ?
    C5 C6 . 1.382(2) ?
    C5 H5 . 0.9500 ?
    C6 H6 . 0.9500 ?
    O1A C1A . 1.242(2) ?
    N1A C1A . 1.323(2) ?
    N1A C3A . 1.448(3) ?
    N1A C2A . 1.458(2) ?
    C1A H1AA . 0.9500 ?
    C2A H2A1 . 0.9800 ?
    C2A H2A2 . 0.9800 ?
    C2A H2A3 . 0.9800 ?
    C3A H3A1 . 0.9800 ?
    C3A H3A2 . 0.9800 ?
    C3A H3A3 . 0.9800 ?
    O1B C1B . 1.244(2) ?
    N1B C1B . 1.323(2) ?
    N1B C3B . 1.451(3) ?
    N1B C2B . 1.454(2) ?
    C1B H1BA . 0.9500 ?
    C2B H2B1 . 0.9800 ?
    C2B H2B2 . 0.9800 ?
    C2B H2B3 . 0.9800 ?
    C3B H3B1 . 0.9800 ?
    C3B H3B2 . 0.9800 ?
    C3B H3B3 . 0.9800 ?
loop_
    _geom_angle_atom_site_label_1
    _geom_angle_atom_site_label_2
    _geom_angle_atom_site_label_3
    _geom_angle_site_symmetry_1
    _geom_angle_site_symmetry_3
    _geom_angle
    _geom_angle_publ_flag
    C7 O2 H2 . . 109.5 ?
    C8 O3 H3 . . 109.5 ?
    C2 N1 H1A . . 114(2) ?
    C2 N1 H1B . . 116(2) ?
    H1A N1 H1B . . 130(3) ?
    C6 C1 C2 . . 119.41(14) ?
    C6 C1 C7 . . 120.36(14) ?
    C2 C1 C7 . . 120.23(14) ?
    N1 C2 C3 . . 117.82(14) ?
    N1 C2 C1 . . 123.73(14) ?
    C3 C2 C1 . . 118.44(14) ?
    C4 C3 C2 . . 120.82(14) ?
    C4 C3 H3A . . 119.6 ?
    C2 C3 H3A . . 119.6 ?
    C3 C4 C5 . . 120.90(15) ?
    C3 C4 C8 . . 120.03(14) ?
    C5 C4 C8 . . 119.07(14) ?
    C6 C5 C4 . . 118.77(14) ?
    C6 C5 H5 . . 120.6 ?
    C4 C5 H5 . . 120.6 ?
    C5 C6 C1 . . 121.65(15) ?
    C5 C6 H6 . . 119.2 ?
    C1 C6 H6 . . 119.2 ?
    O1 C7 O2 . . 122.68(15) ?
    O1 C7 C1 . . 123.64(14) ?
    O2 C7 C1 . . 113.67(15) ?
    O4 C8 O3 . . 123.85(16) ?
    O4 C8 C4 . . 121.95(15) ?
    O3 C8 C4 . . 114.17(14) ?
    C1A N1A C3A . . 121.45(17) ?
    C1A N1A C2A . . 120.58(16) ?
    C3A N1A C2A . . 117.94(16) ?
    O1A C1A N1A . . 124.11(17) ?
    O1A C1A H1AA . . 117.9 ?
    N1A C1A H1AA . . 117.9 ?
    N1A C2A H2A1 . . 109.5 ?
    N1A C2A H2A2 . . 109.5 ?
    H2A1 C2A H2A2 . . 109.5 ?
    N1A C2A H2A3 . . 109.5 ?
    H2A1 C2A H2A3 . . 109.5 ?
    H2A2 C2A H2A3 . . 109.5 ?
    N1A C3A H3A1 . . 109.5 ?
    N1A C3A H3A2 . . 109.5 ?
    H3A1 C3A H3A2 . . 109.5 ?
    N1A C3A H3A3 . . 109.5 ?
    H3A1 C3A H3A3 . . 109.5 ?
    H3A2 C3A H3A3 . . 109.5 ?
    C1B N1B C3B . . 121.47(16) ?
    C1B N1B C2B . . 120.93(16) ?
    C3B N1B C2B . . 117.53(15) ?
    O1B C1B N1B . . 124.52(17) ?
    O1B C1B H1BA . . 117.7 ?
    N1B C1B H1BA . . 117.7 ?
    N1B C2B H2B1 . . 109.5 ?
    N1B C2B H2B2 . . 109.5 ?
    H2B1 C2B H2B2 . . 109.5 ?
    N1B C2B H2B3 . . 109.5 ?
    H2B1 C2B H2B3 . . 109.5 ?
    H2B2 C2B H2B3 . . 109.5 ?
    N1B C3B H3B1 . . 109.5 ?
    N1B C3B H3B2 . . 109.5 ?
    H3B1 C3B H3B2 . . 109.5 ?
    N1B C3B H3B3 . . 109.5 ?
    H3B1 C3B H3B3 . . 109.5 ?
    H3B2 C3B H3B3 . . 109.5 ?
loop_
    _geom_torsion_atom_site_label_1
    _geom_torsion_atom_site_label_2
    _geom_torsion_atom_site_label_3
    _geom_torsion_atom_site_label_4
    _geom_torsion_site_symmetry_1
    _geom_torsion_site_symmetry_2
    _geom_torsion_site_symmetry_3
    _geom_torsion_site_symmetry_4
    _geom_torsion
    _geom_torsion_publ_flag
    C6 C1 C2 N1 . . . . 177.95(16) ?
    C7 C1 C2 N1 . . . . -1.7(2) ?
    C6 C1 C2 C3 . . . . -1.3(2) ?
    C7 C1 C2 C3 . . . . 179.05(15) ?
    N1 C2 C3 C4 . . . . -178.14(15) ?
    C1 C2 C3 C4 . . . . 1.1(2) ?
    C2 C3 C4 C5 . . . . -0.5(2) ?
    C2 C3 C4 C8 . . . . 179.80(15) ?
    C3 C4 C5 C6 . . . . -0.1(2) ?
    C8 C4 C5 C6 . . . . 179.68(16) ?
    C4 C5 C6 C1 . . . . -0.1(3) ?
    C2 C1 C6 C5 . . . . 0.8(2) ?
    C7 C1 C6 C5 . . . . -179.54(16) ?
    C6 C1 C7 O1 . . . . -177.30(17) ?
    C2 C1 C7 O1 . . . . 2.4(3) ?
    C6 C1 C7 O2 . . . . 1.5(2) ?
    C2 C1 C7 O2 . . . . -178.78(15) ?
    C3 C4 C8 O4 . . . . 179.29(16) ?
    C5 C4 C8 O4 . . . . -0.5(2) ?
    C3 C4 C8 O3 . . . . 1.0(2) ?
    C5 C4 C8 O3 . . . . -178.70(15) ?
    C3A N1A C1A O1A . . . . 1.7(3) ?
    C2A N1A C1A O1A . . . . -176.6(2) ?
    C3B N1B C1B O1B . . . . 176.51(18) ?
    C2B N1B C1B O1B . . . . -0.4(3) ?
loop_
    _geom_hbond_atom_site_label_D
    _geom_hbond_atom_site_label_H
    _geom_hbond_atom_site_label_A
    _geom_hbond_site_symmetry_A
    _geom_hbond_distance_DH
    _geom_hbond_distance_HA
    _geom_hbond_distance_DA
    _geom_hbond_angle_DHA
    N1 H1A O1 1 0.81(3) 2.03(3) 2.685(2) 138(3)
    N1 H1B O4 2_454 0.84(2) 2.14(3) 2.960(2) 169(3)
    O3 H3 O1A 1_545 0.84 1.72 2.5549(19) 172.7
    O2 H2 O1B 1 0.84 1.74 2.577(2) 174
    C1A H1AA O4 1_565 0.95 2.50 3.219(2) 132.6
    C1B H1BA O1 1 0.95 2.42 3.155(2) 133.6
    C3 H3A O4 2_454 0.95 2.57 3.344(2) 138.8
data_global
_journal_date_recd_electronic     2012-02-20
_journal_date_accepted     2012-07-10
_journal_name_full     'Acta Crystallographica, Section E'
_journal_year     2012
_journal_volume     68
_journal_issue      8
_journal_page_first     o2501
_journal_page_last     o2501
_journal_paper_category     QO
_journal_paper_doi     10.1107/S1600536812031431
_journal_coeditor_code     FY2048
_publ_contact_author_name     'Prof. Dr. Florian Mertens'
_publ_contact_author_address
;
  Institut f\"ur Physikalische Chemie
  Leipziger Strasse 29
  09596 Freiberg
  Germany
;
_publ_contact_author_email     'florian.mertens@chemie.tu-freiberg.de'
_publ_contact_author_fax     '+49 3731/3588'
_publ_contact_author_phone     '+49 3731/39-3737'
_publ_section_title
;
2-Aminoterephthalic acid <i>N</i>,<i>N</i>-dimethylformamide disolvate
;
loop_
    _publ_author_name
    _publ_author_footnote
    _publ_author_address
    'Loos, Stefan' .
;
Institut f\"ur Physikalische Chemie
Leipziger Strasse 29
09596 Freiberg
Germany
;
    'Seichter, Wilhelm' .
;
Institut f\"ur Organische Chemie
Leipziger Strasse 29
09596 Freiberg
Germany
;
    'Weber, Edwin' .
;
Institut f\"ur Organische Chemie
Leipziger Strasse 29
09596 Freiberg
Germany
;
    'Mertens, Florian' .
;
Institut f\"ur Physikalische Chemie
Leipziger Strasse 29
09596 Freiberg
Germany
;
