# Supplementary material for: 2-Amino­terephthalic acid N,N-dimethyl­formamide disolvate
Source: Acta Crystallogr Sect E Struct Rep Online. 2012 Jul 21;68(Pt 8):o2501. doi: 10.1107/S1600536812031431 (PMC3414954; doi:10.1107/S1600536812031431)
Supplement: Supplementary file 2 [file e-68-o2501-Isup2.hkl]

# 
# h,k,l, Fc-squared, Fo-squared, sigma(Fo-squared) and status flag 
# 
data_I
_shelx_title ' Loos1pn in Pn' 
_shelx_refln_list_code          4 
_shelx_F_calc_maximum      133.51 
_exptl_crystal_F_000       348.00 
_reflns_d_resolution_high  0.7228 
 
loop_ 
 _symmetry_equiv_pos_as_xyz 
 'x, y, z' 
 'x+1/2, -y, z+1/2' 
 
_cell_length_a     7.8393 
_cell_length_b     9.7462 
_cell_length_c    10.9147 
_cell_angle_alpha  90.000 
_cell_angle_beta  103.251 
_cell_angle_gamma  90.000 
 
_shelx_F_squared_multiplier     1.000 
 
loop_ 
 _refln_index_h 
 _refln_index_k 
 _refln_index_l 
 _refln_F_squared_calc 
 _refln_F_squared_meas 
 _refln_F_squared_sigma 
 _refln_observed_status 
   2   0   0       39.37       36.65      0.51 o 
   4   0   0        5.64        7.07      0.29 o 
   6   0   0      283.91      304.69      3.57 o 
   8   0   0       35.53       35.53      1.04 o 
  10   0   0        4.77        5.58      0.95 o 
   0   1   0       22.57       14.45      0.56 o 
   1   1   0      263.27      235.60      1.50 o 
   2   1   0     7039.41     6948.24     36.28 o 
   3   1   0       66.54       60.03      0.46 o 
   4   1   0      144.84      148.83      0.96 o 
   5   1   0      175.42      175.76      1.10 o 
   6   1   0       51.54       52.28      0.61 o 
   7   1   0       24.45       22.87      0.55 o 
   8   1   0       12.74       13.73      0.61 o 
   9   1   0       24.39       24.01      0.80 o 
  10   1   0       20.50       23.40      1.13 o 
   0   2   0     2160.54     2226.75     18.93 o 
   1   2   0      174.83      182.37      1.06 o 
   2   2   0      694.89      699.45      3.61 o 
   3   2   0      642.37      612.19      3.12 o 
   4   2   0       81.35       81.83      0.62 o 
   5   2   0       90.22       87.97      0.68 o 
   6   2   0       10.42       10.62      0.34 o 
   7   2   0        4.71        4.74      0.34 o 
   8   2   0       69.23       72.41      1.27 o 
   9   2   0       27.27       29.83      1.06 o 
  10   2   0        7.21        6.15      0.75 o 
   0   3   0        2.04        5.33      0.30 o 
   1   3   0     1144.80     1170.61      6.26 o 
   2   3   0      103.62      117.79      0.73 o 
   3   3   0       73.24       77.98      0.55 o 
   4   3   0       12.40       12.63      0.24 o 
   5   3   0        5.40        8.28      0.27 o 
   6   3   0        5.42        6.14      0.29 o 
   7   3   0       31.81       33.45      0.75 o 
   8   3   0       15.76       16.26      0.77 o 
   9   3   0       44.91       45.62      1.25 o 
  10   3   0       11.30       10.62      0.73 o 
   0   4   0     1159.17     1248.65     11.14 o 
   1   4   0     3501.33     3836.09     20.22 o 
   2   4   0      137.84      142.77      0.88 o 
   3   4   0      367.11      381.51      2.16 o 
   4   4   0      168.10      188.60      1.19 o 
   5   4   0        9.73       10.64      0.26 o 
   6   4   0       31.57       28.95      0.51 o 
   7   4   0      131.80      134.34      1.40 o 
   8   4   0      248.02      250.91      2.70 o 
   9   4   0       27.28       29.63      1.04 o 
  10   4   0       40.38       44.45      1.21 o 
   0   5   0      103.10      107.14      1.05 o 
   1   5   0      491.28      545.36      2.87 o 
   2   5   0       43.36       38.76      0.41 o 
   3   5   0        1.99        2.04      0.15 o 
   4   5   0        7.94        6.96      0.23 o 
   5   5   0      428.49      412.04      2.61 o 
   6   5   0      505.88      496.00      3.16 o 
   7   5   0        0.29       -0.25      0.27 o 
   8   5   0        8.62        7.89      0.73 o 
   9   5   0        5.10        5.76      0.62 o 
   0   6   0       67.83       72.00      0.79 o 
   1   6   0        9.51       12.03      0.24 o 
   2   6   0       19.74       19.66      0.30 o 
   3   6   0       70.48       64.06      0.51 o 
   4   6   0       11.97       10.40      0.27 o 
   5   6   0        5.90        6.87      0.27 o 
   6   6   0        5.16        5.12      0.27 o 
   7   6   0       16.03       15.08      0.48 o 
   8   6   0        1.76        1.41      0.45 o 
   9   6   0        1.48        0.65      0.51 o 
   0   7   0        2.02        2.45      0.22 o 
   1   7   0      288.36      296.62      1.84 o 
   2   7   0       94.16       94.47      0.82 o 
   3   7   0        9.49        8.22      0.29 o 
   4   7   0      103.36       98.59      0.84 o 
   5   7   0       23.40       23.31      0.42 o 
   6   7   0        4.04        3.41      0.27 o 
   7   7   0        9.02        9.83      0.42 o 
   8   7   0        6.43        5.84      0.49 o 
   9   7   0       10.19       10.66      0.80 o 
   0   8   0       16.47       19.30      0.47 o 
   1   8   0       55.24       57.33      0.83 o 
   2   8   0      171.85      161.47      1.42 o 
   3   8   0      146.92      148.47      1.37 o 
   4   8   0       71.01       61.86      0.81 o 
   5   8   0       13.36       14.96      0.45 o 
   6   8   0      148.08      142.93      1.37 o 
   7   8   0        1.13        1.16      0.34 o 
   8   8   0       27.58       28.57      0.88 o 
   0   9   0        2.42        2.30      0.56 o 
   1   9   0        1.29        1.31      0.23 o 
   2   9   0       29.46       33.82      0.59 o 
   3   9   0      102.29       88.53      0.99 o 
   4   9   0      458.35      438.54      3.72 o 
   5   9   0       92.16       85.49      1.07 o 
   6   9   0       30.75       32.69      0.79 o 
   7   9   0       69.27       78.98      1.55 o 
   0  10   0        2.98        4.65      0.47 o 
   1  10   0       23.49       19.97      0.49 o 
   2  10   0       38.94       39.16      0.71 o 
   3  10   0       29.90       29.30      0.61 o 
   4  10   0       90.01       95.14      1.12 o 
   5  10   0        0.39        0.86      0.37 o 
   6  10   0       44.37       44.30      1.12 o 
   7  10   0        3.26        2.27      0.50 o 
   0  11   0        1.78        2.12      0.47 o 
   1  11   0        0.28       -0.13      0.30 o 
   2  11   0       10.65       13.20      0.43 o 
   3  11   0       11.68       15.57      0.53 o 
   4  11   0       24.87       23.74      0.76 o 
   5  11   0       14.66       15.95      0.62 o 
   6  11   0        3.68        6.03      0.53 o 
   0  12   0        1.01        2.64      0.53 o 
   1  12   0        1.94        1.15      0.36 o 
   2  12   0        4.54        3.59      0.43 o 
   3  12   0        4.48        5.94      0.42 o 
   4  12   0        9.98        9.27      0.56 o 
   0  13   0       10.75        9.59      0.72 o 
   1  13   0        5.98        8.47      0.50 o 
   2  13   0        3.07        3.76      0.64 o 
  -9   0   1        6.97        5.67      0.69 o 
  -7   0   1      578.69      563.25      6.34 o 
  -5   0   1       16.35       14.71      0.41 o 
  -3   0   1       52.19       42.86      0.75 o 
  -1   0   1     1627.10     1662.45     12.47 o 
   1   0   1      480.36      493.15      3.52 o 
   3   0   1      195.05      192.70      1.60 o 
   5   0   1      184.77      190.62      1.64 o 
   7   0   1       97.08      102.50      1.61 o 
   9   0   1       67.12       68.72      2.25 o 
 -10   1   1        9.09        8.12      0.90 o 
  -9   1   1        8.32        8.74      0.79 o 
  -8   1   1       10.59        9.88      0.44 o 
  -7   1   1       24.52       25.64      0.59 o 
  -6   1   1        0.23       -0.04      0.21 o 
  -5   1   1       11.37       11.61      0.26 o 
  -4   1   1      102.73      104.35      0.75 o 
  -3   1   1        1.95        1.15      0.13 o 
  -2   1   1     6934.18     6922.24     34.87 o 
  -1   1   1        3.90        7.61      0.13 o 
   0   1   1      171.37      143.04      0.92 o 
   1   1   1       29.88       24.28      0.22 o 
   2   1   1       77.76       73.95      0.55 o 
   3   1   1       53.62       45.07      0.42 o 
   4   1   1      301.06      334.07      1.85 o 
   5   1   1      762.86      777.61      4.06 o 
   6   1   1       21.40       20.97      0.46 o 
   7   1   1        1.68        1.85      0.33 o 
   8   1   1        8.04        8.24      0.51 o 
   9   1   1      100.99       99.67      1.62 o 
  10   1   1       18.56       19.56      0.99 o 
 -10   2   1       11.68       10.87      0.85 o 
  -9   2   1       44.07       45.80      1.22 o 
  -8   2   1        6.45        7.06      0.51 o 
  -7   2   1        4.81        3.77      0.32 o 
  -6   2   1       38.75       39.35      0.54 o 
  -5   2   1       26.87       27.40      0.40 o 
  -4   2   1      129.25      151.27      1.02 o 
  -3   2   1      319.32      335.44      1.95 o 
  -2   2   1      273.59      275.39      1.46 o 
  -1   2   1     1363.40     1354.93      8.70 o 
   0   2   1      299.83      289.70      1.75 o 
   1   2   1      491.53      546.11      2.72 o 
   2   2   1        6.03       12.03      0.21 o 
   3   2   1      274.65      303.04      1.70 o 
   4   2   1      258.67      242.98      1.42 o 
   5   2   1       26.25       28.49      0.41 o 
   6   2   1       51.65       55.24      0.69 o 
   7   2   1       20.47       24.38      0.59 o 
   8   2   1        8.42       10.60      0.65 o 
   9   2   1        9.04        8.96      0.75 o 
  10   2   1        0.57        0.21      0.66 o 
 -10   3   1       12.41       13.08      0.88 o 
  -9   3   1       17.92       19.97      0.82 o 
  -8   3   1        0.21       -0.52      0.47 o 
  -7   3   1       49.61       47.28      0.77 o 
  -6   3   1       33.25       29.95      0.46 o 
  -5   3   1       48.04       42.33      0.47 o 
  -4   3   1       39.28       43.82      0.42 o 
  -3   3   1     1767.67     1858.14      9.32 o 
  -2   3   1      838.71      861.17      4.35 o 
  -1   3   1      234.23      263.13      1.79 o 
   0   3   1      785.69      841.91      4.92 o 
   1   3   1     1270.49     1218.91      6.05 o 
   2   3   1      280.97      307.75      1.82 o 
   3   3   1       37.79       30.76      0.37 o 
   4   3   1      124.91      118.77      0.85 o 
   5   3   1        7.66        5.33      0.23 o 
   6   3   1       47.29       47.56      0.62 o 
   7   3   1      106.66      106.91      1.25 o 
   8   3   1       54.69       54.57      1.27 o 
   9   3   1        7.58        8.49      0.75 o 
  10   3   1        4.04        3.11      0.90 o 
 -10   4   1       14.54       13.38      1.52 o 
  -9   4   1        5.75        7.29      0.62 o 
  -8   4   1      245.08      247.02      3.18 o 
  -7   4   1      162.97      162.56      1.42 o 
  -6   4   1        9.72        8.30      0.31 o 
  -5   4   1        9.06        9.03      0.26 o 
  -4   4   1      219.44      232.75      1.39 o 
  -3   4   1      193.63      209.48      1.26 o 
  -2   4   1      654.67      700.94      3.83 o 
  -1   4   1     1150.00     1274.47      7.66 o 
   0   4   1      327.92      333.18      2.11 o 
   1   4   1     1196.95     1303.80      6.92 o 
   2   4   1       28.73       32.25      0.33 o 
   3   4   1      499.27      536.68      2.98 o 
   4   4   1       99.11      108.27      0.77 o 
   5   4   1       75.20       69.58      0.67 o 
   6   4   1        4.09        4.63      0.31 o 
   7   4   1      110.59      108.75      1.46 o 
   8   4   1       72.29       77.90      1.34 o 
   9   4   1       19.05       21.09      0.85 o 
  -9   5   1        6.16        8.05      0.99 o 
  -8   5   1        3.24        2.70      0.48 o 
  -7   5   1        8.30       10.10      0.53 o 
  -6   5   1      202.74      198.44      1.63 o 
  -5   5   1      292.15      300.66      1.84 o 
  -4   5   1       25.68       26.67      0.34 o 
  -3   5   1       40.73       44.80      0.52 o 
  -2   5   1      143.56      149.64      0.95 o 
  -1   5   1     1536.93     1619.98      9.73 o 
   0   5   1       35.04       45.27      0.48 o 
   1   5   1       21.89       19.69      0.37 o 
   2   5   1        4.58        6.44      0.18 o 
   3   5   1       69.21       75.38      0.66 o 
   4   5   1       54.97       53.52      0.60 o 
   5   5   1      396.03      389.70      2.52 o 
   6   5   1      461.06      460.95      3.15 o 
   7   5   1        2.22        2.79      0.41 o 
   8   5   1        6.11        6.21      0.66 o 
   9   5   1       31.20       31.03      1.34 o 
  -9   6   1        0.29       -0.28      0.47 o 
  -8   6   1       13.57       13.59      0.53 o 
  -7   6   1       69.43       69.21      0.80 o 
  -6   6   1       34.73       34.34      0.51 o 
  -5   6   1        2.73        2.62      0.19 o 
  -4   6   1       26.66       26.04      0.38 o 
  -3   6   1       55.48       56.43      0.56 o 
  -2   6   1       14.14       15.31      0.25 o 
  -1   6   1      119.21      123.78      0.88 o 
   0   6   1       41.82       43.98      0.63 o 
   1   6   1        5.84        8.51      0.23 o 
   2   6   1       23.85       20.31      0.33 o 
   3   6   1      232.86      227.16      1.41 o 
   4   6   1      288.44      274.81      1.92 o 
   5   6   1        1.77        1.35      0.25 o 
   6   6   1        2.12        2.52      0.30 o 
   7   6   1        9.00       10.47      0.51 o 
   8   6   1        1.17        0.33      0.45 o 
   9   6   1       11.76       13.24      1.50 o 
  -9   7   1        1.04        1.21      0.48 o 
  -8   7   1       14.37       15.14      0.58 o 
  -7   7   1        6.69        6.76      0.35 o 
  -6   7   1       15.35       14.66      0.42 o 
  -5   7   1       71.26       68.28      0.75 o 
  -4   7   1        8.12        5.57      0.32 o 
  -3   7   1        5.08        6.43      0.23 o 
  -2   7   1       34.61       37.56      0.44 o 
  -1   7   1      247.86      264.81      1.76 o 
   0   7   1       20.95       21.78      0.40 o 
   1   7   1      197.07      195.65      1.35 o 
   2   7   1        9.87       10.10      0.28 o 
   3   7   1       55.37       55.98      0.63 o 
   4   7   1       50.14       49.93      0.62 o 
   5   7   1       52.83       53.27      0.69 o 
   6   7   1        6.47        6.88      0.33 o 
   7   7   1        2.49        1.55      0.40 o 
   8   7   1        5.51        6.28      0.59 o 
  -8   8   1       32.13       35.61      1.36 o 
  -7   8   1       22.00       20.78      0.61 o 
  -6   8   1       28.49       29.69      0.86 o 
  -5   8   1       31.31       26.09      0.59 o 
  -4   8   1       65.21       53.37      0.74 o 
  -3   8   1       97.21       98.42      0.99 o 
  -2   8   1       21.46       22.20      0.41 o 
  -1   8   1      198.01      202.86      1.45 o 
   0   8   1       33.10       33.78      0.50 o 
   1   8   1       24.47       27.20      0.39 o 
   2   8   1      181.42      182.92      1.33 o 
   3   8   1       52.89       56.29      0.65 o 
   4   8   1        6.99        5.77      0.35 o 
   5   8   1       28.81       28.34      0.47 o 
   6   8   1       10.91       10.11      0.43 o 
   7   8   1       27.55       28.84      0.75 o 
   8   8   1       21.25       23.04      0.73 o 
  -7   9   1       65.84       68.34      1.27 o 
  -6   9   1        8.83       10.73      0.51 o 
  -5   9   1       18.68       20.73      0.57 o 
  -4   9   1      137.84      132.15      1.31 o 
  -3   9   1       75.05       63.43      0.79 o 
  -2   9   1       97.60       82.21      0.82 o 
  -1   9   1       25.39       26.89      0.44 o 
   0   9   1       31.45       30.62      0.46 o 
   1   9   1        0.30        0.26      0.30 o 
   2   9   1      557.79      512.84      3.61 o 
   3   9   1       18.51       18.24      0.48 o 
   4   9   1       15.80       23.83      0.60 o 
   5   9   1        4.25        5.09      0.30 o 
   6   9   1       62.39       69.27      0.87 o 
   7   9   1       61.70       65.17      1.02 o 
  -7  10   1       10.36       10.19      0.60 o 
  -6  10   1       74.56       73.18      1.27 o 
  -5  10   1       11.26       12.98      0.54 o 
  -4  10   1      133.17      128.99      1.33 o 
  -3  10   1       25.49       23.64      0.69 o 
  -2  10   1       38.53       35.29      0.88 o 
  -1  10   1       10.69        8.91      0.39 o 
   0  10   1       97.93       86.84      0.91 o 
   1  10   1      143.86      129.01      1.31 o 
   2  10   1       11.94       14.33      0.43 o 
   3  10   1       13.58       13.41      0.47 o 
   4  10   1        8.18        9.71      0.50 o 
   5  10   1      101.71      107.01      1.32 o 
   6  10   1        2.10        2.36      0.45 o 
  -6  11   1       21.94       21.23      0.82 o 
  -5  11   1        4.41        3.70      0.47 o 
  -4  11   1        8.54        7.80      0.58 o 
  -3  11   1       12.82       12.07      0.44 o 
  -2  11   1       63.22       60.78      0.81 o 
  -1  11   1        1.42        2.00      0.30 o 
   0  11   1        9.70        9.98      0.43 o 
   1  11   1        6.67        7.65      0.42 o 
   2  11   1        2.81        3.52      0.35 o 
   3  11   1       53.62       49.31      0.83 o 
   4  11   1       32.79       29.97      0.76 o 
   5  11   1        3.48        4.08      0.47 o 
  -4  12   1       16.41       17.69      0.64 o 
  -3  12   1        9.96        8.55      0.44 o 
  -2  12   1       18.06       15.96      0.60 o 
  -1  12   1       10.45       11.13      0.48 o 
   0  12   1       12.77       13.66      0.51 o 
   1  12   1       15.03       15.40      0.63 o 
   2  12   1        7.08        6.83      0.45 o 
   3  12   1        3.28        4.75      0.46 o 
   4  12   1        7.21        8.82      0.52 o 
  -2  13   1        5.58        6.69      0.50 o 
  -1  13   1        4.30        3.50      0.46 o 
   0  13   1        7.10        6.04      0.52 o 
   1  13   1       53.05       53.79      0.95 o 
   2  13   1       48.51       48.88      0.98 o 
 -10   0   2       25.71       28.70      1.45 o 
  -8   0   2        0.07        0.07      0.44 o 
  -6   0   2      306.10      323.42      2.87 o 
  -4   0   2      830.11      826.01      5.92 o 
  -2   0   2     1214.93     1266.58      9.36 o 
   0   0   2    12594.30    12353.83     84.29 o 
   2   0   2      221.36      219.12      1.75 o 
   4   0   2      404.97      462.64      4.05 o 
   6   0   2       39.04       38.64      0.88 o 
   8   0   2       16.43       16.50      0.88 o 
  10   0   2       28.71       24.27      2.22 o 
 -10   1   2       11.01       10.77      0.82 o 
  -9   1   2       29.54       29.86      0.90 o 
  -8   1   2       81.19       84.58      1.05 o 
  -7   1   2        1.69        1.23      0.29 o 
  -6   1   2        8.34        8.53      0.33 o 
  -5   1   2      173.90      169.86      1.10 o 
  -4   1   2      116.13      110.19      0.74 o 
  -3   1   2      498.79      496.16      2.94 o 
  -2   1   2    17824.24    17972.66     99.87 o 
  -1   1   2     2171.74     2185.22     11.81 o 
   0   1   2       52.37       63.94      0.38 o 
   1   1   2      490.51      450.38      2.56 o 
   2   1   2      187.69      187.54      1.10 o 
   3   1   2      362.98      344.62      2.10 o 
   4   1   2       35.13       37.67      0.47 o 
   5   1   2      102.48      107.53      0.93 o 
   6   1   2       92.87       91.52      0.98 o 
   7   1   2       21.53       21.80      0.60 o 
   8   1   2       13.68       13.94      0.64 o 
   9   1   2        5.48        5.27      0.65 o 
  10   1   2        3.07        1.94      0.74 o 
 -10   2   2        1.60        1.78      0.66 o 
  -9   2   2       26.20       30.04      0.99 o 
  -8   2   2       30.93       28.65      0.73 o 
  -7   2   2        5.07        5.53      0.35 o 
  -6   2   2       19.66       22.24      0.46 o 
  -5   2   2      113.39      117.71      0.89 o 
  -4   2   2      940.33      968.52      5.16 o 
  -3   2   2      367.08      351.96      1.98 o 
  -2   2   2       94.43      100.10      0.63 o 
  -1   2   2       14.65       10.16      0.20 o 
   0   2   2     1724.88     1701.60      9.54 o 
   1   2   2       40.09       34.19      0.27 o 
   2   2   2        7.37       10.46      0.20 o 
   3   2   2      767.88      838.64      4.42 o 
   4   2   2       25.08       26.42      0.38 o 
   5   2   2      174.00      171.14      1.24 o 
   6   2   2       89.44       84.82      0.93 o 
   7   2   2      126.29      121.21      1.34 o 
   8   2   2       82.81       85.85      1.45 o 
   9   2   2       39.49       40.70      1.25 o 
  10   2   2        2.40        2.72      0.85 o 
 -10   3   2       97.06       97.98      1.85 o 
  -9   3   2       87.77       93.14      1.66 o 
  -8   3   2       22.37       21.97      0.76 o 
  -7   3   2       19.32       20.33      0.49 o 
  -6   3   2       16.45       15.63      0.37 o 
  -5   3   2      105.04      110.33      0.78 o 
  -4   3   2      134.96      122.54      0.90 o 
  -3   3   2      999.56     1050.44      5.47 o 
  -2   3   2      596.79      569.06      3.15 o 
  -1   3   2      743.47      760.64      5.24 o 
   0   3   2     1008.17     1031.23      5.32 o 
   1   3   2      853.84      967.87      4.75 o 
   2   3   2      806.67      869.75      4.49 o 
   3   3   2      233.43      229.29      1.37 o 
   4   3   2       73.48       67.50      0.59 o 
   5   3   2       17.23       17.49      0.38 o 
   6   3   2      213.80      212.25      1.79 o 
   7   3   2      148.13      145.80      1.77 o 
   8   3   2      111.52      106.06      1.79 o 
   9   3   2        3.06        2.62      0.67 o 
 -10   4   2       10.94       10.92      0.84 o 
  -9   4   2       16.85       19.20      0.88 o 
  -8   4   2      171.88      170.65      2.03 o 
  -7   4   2       79.20       80.93      0.95 o 
  -6   4   2       12.99       12.55      0.32 o 
  -5   4   2       15.57       14.34      0.30 o 
  -4   4   2       69.58       77.04      0.60 o 
  -3   4   2      243.83      244.52      1.50 o 
  -2   4   2       71.45       72.71      0.60 o 
  -1   4   2      414.03      420.10      2.68 o 
   0   4   2      120.20      127.85      0.87 o 
   1   4   2      154.16      178.78      1.10 o 
   2   4   2        5.13        7.57      0.19 o 
   3   4   2      402.96      433.34      2.46 o 
   4   4   2      228.51      238.48      1.71 o 
   5   4   2      236.14      221.76      1.55 o 
   6   4   2        4.15        4.63      0.37 o 
   7   4   2       17.39       17.54      0.62 o 
   8   4   2      115.43      118.55      1.93 o 
   9   4   2       47.33       48.03      1.22 o 
 -10   5   2        8.47        9.41      0.80 o 
  -9   5   2        2.47        3.06      0.71 o 
  -8   5   2        0.22        0.75      0.36 o 
  -7   5   2       13.89       14.58      0.47 o 
  -6   5   2       71.83       74.72      0.74 o 
  -5   5   2       71.05       74.30      0.69 o 
  -4   5   2       77.40       78.66      0.66 o 
  -3   5   2      131.35      141.19      1.09 o 
  -2   5   2      189.52      194.88      1.42 o 
  -1   5   2     1468.09     1548.15      9.81 o 
   0   5   2       42.93       50.06      0.49 o 
   1   5   2      427.36      419.14      2.37 o 
   2   5   2       16.63       20.37      0.30 o 
   3   5   2      127.40      123.13      0.91 o 
   4   5   2       41.06       35.82      0.48 o 
   5   5   2      158.52      155.45      1.38 o 
   6   5   2      300.36      303.07      2.50 o 
   7   5   2       14.03       15.25      0.64 o 
   8   5   2       10.67       10.16      0.72 o 
   9   5   2       14.13       13.30      0.87 o 
  -9   6   2        6.62        6.30      0.69 o 
  -8   6   2       13.33       12.56      0.48 o 
  -7   6   2       47.50       44.98      0.64 o 
  -6   6   2       18.69       18.53      0.39 o 
  -5   6   2        7.69        9.41      0.30 o 
  -4   6   2       64.24       60.96      0.72 o 
  -3   6   2      560.13      563.37      3.50 o 
  -2   6   2       13.36       13.68      0.31 o 
  -1   6   2      254.67      239.98      1.61 o 
   0   6   2       65.17       64.50      0.66 o 
   1   6   2       39.54       44.88      0.47 o 
   2   6   2       97.15       99.49      0.74 o 
   3   6   2      460.79      442.08      2.72 o 
   4   6   2      749.85      735.21      4.59 o 
   5   6   2        8.47        7.49      0.35 o 
   6   6   2       22.22       20.90      0.53 o 
   7   6   2       14.16       14.94      0.59 o 
   8   6   2        4.35        3.67      0.57 o 
   9   6   2        3.41        4.18      0.68 o 
  -9   7   2        6.16        5.01      0.72 o 
  -8   7   2       37.09       39.73      0.75 o 
  -7   7   2        3.91        3.65      0.31 o 
  -6   7   2       40.89       36.22      0.63 o 
  -5   7   2        5.27        4.91      0.32 o 
  -4   7   2        1.92        1.09      0.20 o 
  -3   7   2       26.95       27.24      0.49 o 
  -2   7   2        3.44        4.83      0.24 o 
  -1   7   2      224.59      226.65      1.66 o 
   0   7   2      134.55      133.39      1.15 o 
   1   7   2      276.20      265.02      1.94 o 
   2   7   2       59.78       57.19      0.60 o 
   3   7   2       75.18       77.97      0.74 o 
   4   7   2      124.04      123.47      1.09 o 
   5   7   2        3.52        4.01      0.30 o 
   6   7   2        1.74        1.50      0.32 o 
   7   7   2       14.71       15.62      0.69 o 
   8   7   2       14.54       13.21      0.72 o 
  -8   8   2        6.97        8.67      0.70 o 
  -7   8   2        5.48        5.56      0.49 o 
  -6   8   2       53.69       54.63      0.99 o 
  -5   8   2       20.66       17.88      0.49 o 
  -4   8   2       55.03       39.05      0.61 o 
  -3   8   2       37.67       42.14      0.73 o 
  -2   8   2        8.92       10.34      0.36 o 
  -1   8   2       51.89       51.03      0.62 o 
   0   8   2      538.67      531.28      3.46 o 
   1   8   2       11.50       12.04      0.31 o 
   2   8   2      534.18      513.98      3.41 o 
   3   8   2      121.50      112.51      1.00 o 
   4   8   2        8.40        8.34      0.40 o 
   5   8   2       14.93       14.75      0.39 o 
   6   8   2       16.13       16.40      0.52 o 
   7   8   2        1.81        2.30      0.42 o 
   8   8   2        8.21        7.12      0.64 o 
  -8   9   2       15.01       15.19      0.92 o 
  -7   9   2        8.75       10.21      0.64 o 
  -6   9   2       13.02       11.64      0.52 o 
  -5   9   2      180.50      171.53      1.71 o 
  -4   9   2       27.36       31.51      0.60 o 
  -3   9   2        7.16        7.87      0.31 o 
  -2   9   2       51.66       45.77      0.65 o 
  -1   9   2        4.01        5.51      0.28 o 
   0   9   2       95.02       87.07      0.93 o 
   1   9   2        3.85        5.00      0.27 o 
   2   9   2      186.83      189.85      1.57 o 
   3   9   2       23.62       23.55      0.49 o 
   4   9   2      149.69      140.73      1.35 o 
   5   9   2        5.30        5.15      0.34 o 
   6   9   2       72.10       73.68      0.89 o 
   7   9   2       17.05       20.66      0.61 o 
  -7  10   2       31.92       29.91      0.91 o 
  -6  10   2      102.17      104.04      1.46 o 
  -5  10   2       17.03       14.11      0.62 o 
  -4  10   2        5.64        8.03      0.42 o 
  -3  10   2        2.05        2.23      0.33 o 
  -2  10   2        5.39        5.78      0.29 o 
  -1  10   2        3.39        4.39      0.31 o 
   0  10   2       32.85       29.96      0.55 o 
   1  10   2        6.77       10.66      0.39 o 
   2  10   2      183.15      171.62      1.48 o 
   3  10   2       45.66       47.22      0.71 o 
   4  10   2      124.06      123.06      1.20 o 
   5  10   2       87.13       96.60      1.12 o 
   6  10   2        0.75        0.01      0.30 o 
  -6  11   2       33.83       35.12      1.55 o 
  -5  11   2        2.96        1.53      0.43 o 
  -4  11   2       48.02       42.21      0.85 o 
  -3  11   2        0.10       -0.21      0.32 o 
  -2  11   2        0.76        3.10      0.38 o 
  -1  11   2       38.27       33.14      0.64 o 
   0  11   2        1.20        1.66      0.25 o 
   1  11   2       47.07       43.12      0.65 o 
   2  11   2        8.53        9.01      0.49 o 
   3  11   2       61.30       67.20      0.96 o 
   4  11   2       37.63       35.70      0.85 o 
   5  11   2       17.47       15.31      0.65 o 
  -4  12   2        2.11        2.97      0.55 o 
  -3  12   2       18.18       15.11      0.56 o 
  -2  12   2        3.87        2.68      0.41 o 
  -1  12   2       30.92       32.41      0.94 o 
   0  12   2       36.72       38.03      0.75 o 
   1  12   2       11.45       13.24      0.53 o 
   2  12   2        4.18        3.19      0.40 o 
   3  12   2       11.97       11.74      0.58 o 
   4  12   2        9.44       10.16      0.63 o 
  -2  13   2        9.18        9.27      0.67 o 
  -1  13   2        0.62        0.63      0.41 o 
   0  13   2       10.65        9.79      0.55 o 
   1  13   2       45.45       45.89      0.89 o 
   2  13   2       23.84       23.27      0.74 o 
  -9   0   3        7.90        8.63      0.86 o 
  -7   0   3       15.88       15.64      0.63 o 
  -5   0   3       21.67       21.90      0.65 o 
  -3   0   3      738.05      785.82      5.53 o 
  -1   0   3      218.87      192.05      1.67 o 
   1   0   3      295.79      280.03      2.47 o 
   3   0   3      610.38      629.42      5.00 o 
   5   0   3       13.45       14.92      0.59 o 
   7   0   3      163.79      158.19      2.69 o 
   9   0   3       21.26       18.44      1.59 o 
 -10   1   3        0.42       -0.27      0.57 o 
  -9   1   3       26.39       27.97      0.86 o 
  -8   1   3       12.06       12.66      0.49 o 
  -7   1   3        2.56        2.10      0.30 o 
  -6   1   3       28.72       26.64      0.49 o 
  -5   1   3      188.38      175.46      1.19 o 
  -4   1   3      306.03      322.98      1.77 o 
  -3   1   3      161.95      170.62      0.98 o 
  -2   1   3     2644.17     2679.36     16.89 o 
  -1   1   3      136.28      125.44      0.72 o 
   0   1   3      352.87      292.36      1.56 o 
   1   1   3      363.82      355.73      1.75 o 
   2   1   3     1018.94     1104.87      6.25 o 
   3   1   3        0.95        1.23      0.15 o 
   4   1   3       27.70       29.12      0.43 o 
   5   1   3      163.66      175.29      1.43 o 
   6   1   3       40.07       36.19      0.64 o 
   7   1   3       20.19       17.09      0.67 o 
   8   1   3       27.09       28.30      0.85 o 
   9   1   3      102.35      103.86      1.75 o 
 -10   2   3       16.99       17.94      0.92 o 
  -9   2   3        1.17        0.35      0.48 o 
  -8   2   3        3.20        2.21      0.40 o 
  -7   2   3        9.26        9.94      0.38 o 
  -6   2   3        3.99        4.28      0.24 o 
  -5   2   3      284.18      271.26      1.61 o 
  -4   2   3     3387.84     3414.67     17.06 o 
  -3   2   3     1332.82     1337.30      8.68 o 
  -2   2   3     1932.83     1997.50      9.63 o 
  -1   2   3      897.16      901.91      4.55 o 
   0   2   3      215.09      251.18      1.31 o 
   1   2   3        8.45        9.25      0.18 o 
   2   2   3      638.12      676.93      5.39 o 
   3   2   3      957.19     1034.52      5.27 o 
   4   2   3       28.26       33.45      0.46 o 
   5   2   3        0.03        0.09      0.21 o 
   6   2   3       85.87       81.02      1.03 o 
   7   2   3       63.04       55.73      0.93 o 
   8   2   3        2.32        1.72      0.55 o 
   9   2   3        6.73        7.89      0.73 o 
 -10   3   3       78.58       80.97      1.69 o 
  -9   3   3       67.09       71.39      2.27 o 
  -8   3   3        4.64        3.08      0.48 o 
  -7   3   3       13.78       12.44      0.40 o 
  -6   3   3      117.70      119.51      1.02 o 
  -5   3   3       81.55       92.89      0.73 o 
  -4   3   3      438.21      451.12      2.52 o 
  -3   3   3     1010.24     1042.43      5.29 o 
  -2   3   3      274.79      274.45      1.68 o 
  -1   3   3      161.64      175.25      1.15 o 
   0   3   3       52.69       54.42      0.41 o 
   1   3   3     1006.07     1048.08      4.97 o 
   2   3   3      104.20      107.39      0.74 o 
   3   3   3      138.98      128.35      0.86 o 
   4   3   3       79.13       82.03      0.73 o 
   5   3   3       74.64       72.05      0.83 o 
   6   3   3      148.74      147.20      1.54 o 
   7   3   3       78.42       81.85      1.19 o 
   8   3   3       61.67       67.57      1.47 o 
   9   3   3        5.87        5.47      0.83 o 
 -10   4   3        4.94        4.55      0.71 o 
  -9   4   3        3.73        4.51      0.62 o 
  -8   4   3       57.45       54.80      1.19 o 
  -7   4   3       19.98       19.76      0.46 o 
  -6   4   3       88.77       83.04      0.78 o 
  -5   4   3       76.85       81.43      0.65 o 
  -4   4   3       64.73       70.93      0.54 o 
  -3   4   3      126.22      123.63      0.95 o 
  -2   4   3       26.15       31.30      0.42 o 
  -1   4   3      168.74      155.16      1.04 o 
   0   4   3      142.66      154.36      0.91 o 
   1   4   3      300.85      359.70      1.82 o 
   2   4   3       39.95       42.11      0.40 o 
   3   4   3      195.50      213.41      1.38 o 
   4   4   3       69.27       69.39      0.71 o 
   5   4   3      192.67      181.50      1.75 o 
   6   4   3       45.20       43.24      0.90 o 
   7   4   3       39.23       40.06      1.00 o 
   8   4   3      102.43      106.94      1.83 o 
   9   4   3       11.80       12.16      0.97 o 
 -10   5   3        7.72        8.77      0.65 o 
  -9   5   3        3.29        2.83      0.57 o 
  -8   5   3        9.83        9.65      0.55 o 
  -7   5   3        6.02        5.35      0.33 o 
  -6   5   3       36.32       39.59      0.50 o 
  -5   5   3       12.21       14.32      0.32 o 
  -4   5   3       53.73       54.67      0.60 o 
  -3   5   3       76.96       83.96      0.77 o 
  -2   5   3      150.18      155.14      1.23 o 
  -1   5   3      507.55      537.84      3.43 o 
   0   5   3       57.58       61.13      0.53 o 
   1   5   3      356.16      362.97      1.97 o 
   2   5   3      103.90      110.18      0.74 o 
   3   5   3      185.81      169.59      1.13 o 
   4   5   3       14.38       15.83      0.37 o 
   5   5   3       52.06       52.87      0.80 o 
   6   5   3       85.96       81.26      1.14 o 
   7   5   3       59.24       59.64      1.03 o 
   8   5   3       29.14       27.34      0.91 o 
   9   5   3        1.51        1.45      0.65 o 
  -9   6   3       12.91       12.61      0.55 o 
  -8   6   3       42.71       42.44      0.69 o 
  -7   6   3       77.78       79.81      0.94 o 
  -6   6   3       11.45       10.62      0.33 o 
  -5   6   3        5.95        6.14      0.38 o 
  -4   6   3       20.93       20.99      0.43 o 
  -3   6   3      733.85      736.44      4.52 o 
  -2   6   3       73.56       76.46      0.71 o 
  -1   6   3      392.14      374.99      2.51 o 
   0   6   3       85.09       85.11      0.70 o 
   1   6   3       43.33       42.65      0.40 o 
   2   6   3       82.40       84.01      0.67 o 
   3   6   3      418.48      404.21      2.66 o 
   4   6   3      790.56      768.57      4.59 o 
   5   6   3       13.35       13.56      0.45 o 
   6   6   3       20.00       20.69      0.74 o 
   7   6   3        6.29        6.01      0.53 o 
   8   6   3        1.83        1.59      0.52 o 
  -9   7   3       26.37       26.16      0.77 o 
  -8   7   3       38.16       39.63      0.76 o 
  -7   7   3        3.70        2.95      0.39 o 
  -6   7   3       76.17       65.93      0.88 o 
  -5   7   3       21.17       22.36      0.59 o 
  -4   7   3       13.77       14.23      0.40 o 
  -3   7   3        6.88        6.38      0.31 o 
  -2   7   3      139.07      142.37      1.20 o 
  -1   7   3        0.23       -0.17      0.20 o 
   0   7   3      301.09      284.81      1.99 o 
   1   7   3      294.07      277.08      2.03 o 
   2   7   3      501.50      470.28      2.87 o 
   3   7   3       27.08       29.35      0.50 o 
   4   7   3       13.28       12.94      0.39 o 
   5   7   3       54.32       49.55      0.78 o 
   6   7   3       16.15       15.29      1.15 o 
   7   7   3       16.18       17.71      1.12 o 
   8   7   3       46.87       47.63      1.18 o 
  -8   8   3        3.54        3.77      0.70 o 
  -7   8   3       43.09       41.94      0.90 o 
  -6   8   3        3.76        4.35      0.38 o 
  -5   8   3       22.43       19.74      0.53 o 
  -4   8   3       63.01       53.52      0.85 o 
  -3   8   3        0.79        1.09      0.28 o 
  -2   8   3       52.22       51.58      0.75 o 
  -1   8   3        0.12        0.04      0.23 o 
   0   8   3      497.33      492.02      3.29 o 
   1   8   3      206.83      197.35      1.69 o 
   2   8   3       68.98       70.07      0.76 o 
   3   8   3       13.00       12.74      0.34 o 
   4   8   3        2.55        2.35      0.32 o 
   5   8   3        3.59        3.20      0.35 o 
   6   8   3       20.63       19.94      0.69 o 
   7   8   3       59.45       57.58      1.13 o 
  -8   9   3        4.22        4.32      0.57 o 
  -7   9   3        0.14       -0.26      0.40 o 
  -6   9   3        2.56        3.52      0.44 o 
  -5   9   3       11.09       12.69      0.54 o 
  -4   9   3       39.25       35.34      0.79 o 
  -3   9   3       32.18       31.59      0.89 o 
  -2   9   3        3.83        4.54      0.39 o 
  -1   9   3       26.93       29.65      0.62 o 
   0   9   3       12.60       15.19      0.39 o 
   1   9   3        1.89        2.15      0.28 o 
   2   9   3       83.55       81.02      0.90 o 
   3   9   3       68.48       64.98      0.79 o 
   4   9   3        4.47        3.89      0.33 o 
   5   9   3       17.19       17.15      0.53 o 
   6   9   3        9.54        9.14      0.54 o 
   7   9   3        1.74        1.78      0.53 o 
  -7  10   3       23.28       21.73      0.95 o 
  -6  10   3       58.03       58.92      1.38 o 
  -5  10   3        0.63        0.31      0.36 o 
  -4  10   3       36.15       37.50      0.83 o 
  -3  10   3        0.58        1.32      0.35 o 
  -2  10   3       24.49       24.63      0.66 o 
  -1  10   3        9.26        9.00      0.38 o 
   0  10   3       26.98       24.32      0.57 o 
   1  10   3      114.86      110.67      1.05 o 
   2  10   3       19.68       22.41      0.66 o 
   3  10   3       16.53       18.98      0.51 o 
   4  10   3       95.09      100.23      1.22 o 
   5  10   3       66.22       74.62      0.98 o 
   6  10   3        5.70        5.17      0.56 o 
  -6  11   3        5.61        5.64      0.54 o 
  -5  11   3        6.29        5.92      0.51 o 
  -4  11   3        1.97        2.74      0.35 o 
  -3  11   3       20.60       21.58      0.69 o 
  -2  11   3       16.57       14.49      0.59 o 
  -1  11   3       79.79       78.39      1.13 o 
   0  11   3        6.47        8.40      0.36 o 
   1  11   3        0.08        1.68      0.26 o 
   2  11   3       65.93       64.35      0.92 o 
   3  11   3       56.81       60.13      0.83 o 
   4  11   3        8.61        8.38      0.45 o 
   5  11   3        1.83        1.90      0.38 o 
  -4  12   3        0.13        0.27      0.44 o 
  -3  12   3        1.95        3.91      0.47 o 
  -2  12   3        3.94        3.50      0.45 o 
  -1  12   3       42.02       49.21      1.02 o 
   0  12   3       69.26       70.83      1.00 o 
   1  12   3       11.17        9.97      0.50 o 
   2  12   3       19.46       19.45      0.67 o 
   3  12   3       20.47       19.02      0.71 o 
  -2  13   3        1.12        1.06      0.43 o 
  -1  13   3        1.09        0.15      0.49 o 
   0  13   3        3.33        2.74      0.51 o 
   1  13   3        7.82       11.28      0.60 o 
 -10   0   4       14.49       13.12      1.76 o 
  -8   0   4        4.95        4.93      0.51 o 
  -6   0   4       29.93       28.38      0.70 o 
  -4   0   4      817.77      853.26      6.23 o 
  -2   0   4        8.48        5.93      0.25 o 
   0   0   4     2093.55     2204.82     15.96 o 
   2   0   4      111.80      109.21      1.05 o 
   4   0   4      265.58      265.97      4.84 o 
   6   0   4       15.22       17.70      1.10 o 
   8   0   4       12.64       10.56      0.99 o 
 -10   1   4        0.40       -0.17      0.59 o 
  -9   1   4       11.86       12.85      0.67 o 
  -8   1   4       49.89       53.17      0.93 o 
  -7   1   4       25.41       25.34      0.56 o 
  -6   1   4       14.96       17.29      0.38 o 
  -5   1   4      273.30      276.41      1.54 o 
  -4   1   4       56.26       55.11      0.60 o 
  -3   1   4       41.14       42.75      0.42 o 
  -2   1   4     1885.21     2006.36     10.69 o 
  -1   1   4      218.94      214.97      1.24 o 
   0   1   4      196.45      196.43      1.19 o 
   1   1   4      294.29      288.21      1.60 o 
   2   1   4       12.72       23.42      0.32 o 
   3   1   4      418.46      420.25      2.31 o 
   4   1   4        9.03       10.32      0.28 o 
   5   1   4      139.64      130.56      1.32 o 
   6   1   4        1.16        1.96      0.35 o 
   7   1   4      132.67      128.61      1.46 o 
   8   1   4       10.29        9.67      0.69 o 
   9   1   4        2.07        1.35      0.78 o 
 -10   2   4        5.75        4.91      0.77 o 
  -9   2   4        0.97       -0.02      0.46 o 
  -8   2   4        1.31        0.54      0.39 o 
  -7   2   4       51.75       52.49      0.81 o 
  -6   2   4       25.79       24.59      0.49 o 
  -5   2   4      673.69      702.13      3.51 o 
  -4   2   4     1679.57     1755.29      8.16 o 
  -3   2   4      119.99      122.58      0.73 o 
  -2   2   4      164.13      169.29      1.05 o 
  -1   2   4      612.98      644.10      3.12 o 
   0   2   4      339.93      383.01      1.97 o 
   1   2   4      716.15      739.42      3.74 o 
   2   2   4       25.90       23.93      0.33 o 
   3   2   4      499.06      520.94      2.89 o 
   4   2   4      272.63      272.00      1.83 o 
   5   2   4      129.82      114.18      1.22 o 
   6   2   4       56.08       55.50      0.94 o 
   7   2   4       48.62       44.83      0.98 o 
   8   2   4        8.10        8.21      0.75 o 
   9   2   4       12.29       12.24      0.86 o 
 -10   3   4       84.72       84.63      1.66 o 
  -9   3   4       24.61       24.62      0.92 o 
  -8   3   4        2.17        1.73      0.41 o 
  -7   3   4        6.92        6.40      0.35 o 
  -6   3   4      397.70      396.33      2.71 o 
  -5   3   4       89.49       93.69      0.73 o 
  -4   3   4       52.72       46.86      0.44 o 
  -3   3   4       49.97       49.06      0.40 o 
  -2   3   4       35.73       40.35      0.35 o 
  -1   3   4      702.57      768.28      3.80 o 
   0   3   4       44.86       42.29      0.34 o 
   1   3   4     2008.68     2235.15     11.17 o 
   2   3   4      164.88      183.45      1.14 o 
   3   3   4       66.45       71.38      0.65 o 
   4   3   4      119.49      123.97      1.02 o 
   5   3   4       53.81       52.32      0.80 o 
   6   3   4      558.75      549.03      4.15 o 
   7   3   4       71.57       71.36      1.15 o 
   8   3   4       21.11       21.69      0.86 o 
   9   3   4        4.30        4.37      0.76 o 
 -10   4   4        0.56       -0.22      0.51 o 
  -9   4   4       15.04       16.07      0.81 o 
  -8   4   4       15.62       13.79      0.61 o 
  -7   4   4        0.30        0.88      0.26 o 
  -6   4   4       70.93       68.98      0.70 o 
  -5   4   4      123.05      120.91      0.90 o 
  -4   4   4       33.70       35.70      0.42 o 
  -3   4   4       52.46       53.30      0.56 o 
  -2   4   4       27.69       28.53      0.33 o 
  -1   4   4      379.56      377.71      2.29 o 
   0   4   4      308.36      302.32      1.67 o 
   1   4   4      550.73      628.46      3.08 o 
   2   4   4       63.10       62.34      0.53 o 
   3   4   4       11.02       14.28      0.29 o 
   4   4   4      145.35      145.84      1.18 o 
   5   4   4       78.67       83.59      1.09 o 
   6   4   4       52.46       49.62      0.93 o 
   7   4   4       43.82       41.88      0.98 o 
   8   4   4       43.69       40.58      1.25 o 
   9   4   4       12.28       11.23      0.80 o 
 -10   5   4        7.45        6.33      0.63 o 
  -9   5   4        4.79        4.47      0.51 o 
  -8   5   4       20.79       21.11      0.63 o 
  -7   5   4       15.84       16.47      0.40 o 
  -6   5   4       31.58       30.38      0.47 o 
  -5   5   4      155.94      157.04      1.20 o 
  -4   5   4       21.05       20.48      0.38 o 
  -3   5   4      295.91      289.02      1.87 o 
  -2   5   4       22.07       24.52      0.44 o 
  -1   5   4       53.41       49.99      0.45 o 
   0   5   4      131.39      133.64      0.89 o 
   1   5   4      180.49      184.30      1.08 o 
   2   5   4      349.25      359.25      1.96 o 
   3   5   4      272.29      260.42      1.69 o 
   4   5   4        7.72        8.14      0.34 o 
   5   5   4       23.92       21.74      0.60 o 
   6   5   4        5.03        6.53      0.51 o 
   7   5   4       21.40       23.05      0.74 o 
   8   5   4       33.42       36.13      1.17 o 
  -9   6   4        0.04        0.06      0.37 o 
  -8   6   4       42.39       43.76      1.02 o 
  -7   6   4       27.70       26.64      0.54 o 
  -6   6   4       18.44       18.55      0.53 o 
  -5   6   4       12.18       12.77      0.40 o 
  -4   6   4       89.96       86.84      0.88 o 
  -3   6   4      670.10      679.49      4.43 o 
  -2   6   4       74.28       72.66      0.72 o 
  -1   6   4      246.98      232.31      1.61 o 
   0   6   4       60.05       67.23      0.63 o 
   1   6   4      121.98      124.25      0.84 o 
   2   6   4      224.28      215.58      1.32 o 
   3   6   4      133.63      124.45      1.03 o 
   4   6   4      241.93      235.87      1.97 o 
   5   6   4       34.53       35.02      0.78 o 
   6   6   4       23.01       23.00      0.78 o 
   7   6   4        2.82        1.29      0.51 o 
   8   6   4        6.98        8.35      0.69 o 
  -9   7   4       14.84       13.95      0.67 o 
  -8   7   4        5.72        5.88      0.61 o 
  -7   7   4        9.70        9.27      0.55 o 
  -6   7   4       29.43       26.87      0.64 o 
  -5   7   4      121.34      123.89      1.37 o 
  -4   7   4        5.28        5.44      0.36 o 
  -3   7   4        7.27        6.27      0.47 o 
  -2   7   4      573.74      556.29      3.85 o 
  -1   7   4      105.23       96.34      0.92 o 
   0   7   4      330.65      311.49      1.99 o 
   1   7   4       73.20       68.56      0.63 o 
   2   7   4      539.11      534.32      3.24 o 
   3   7   4        2.09        2.15      0.27 o 
   4   7   4       45.57       43.11      0.73 o 
   5   7   4       82.78       77.48      2.35 o 
   6   7   4        7.48        7.95      0.79 o 
   7   7   4        0.18       -0.15      0.44 o 
  -8   8   4        1.95        0.32      0.56 o 
  -7   8   4       15.89       13.95      0.62 o 
  -6   8   4       14.83       16.45      0.69 o 
  -5   8   4       12.54        9.74      0.48 o 
  -4   8   4       20.95       18.88      0.53 o 
  -3   8   4       15.48       16.81      0.50 o 
  -2   8   4       21.80       20.18      0.58 o 
  -1   8   4        7.34        7.28      0.41 o 
   0   8   4      254.56      250.04      2.09 o 
   1   8   4      111.66      105.44      0.98 o 
   2   8   4       99.69      101.58      0.91 o 
   3   8   4        4.26        3.53      0.34 o 
   4   8   4        8.63        7.34      0.40 o 
   5   8   4        3.19        3.39      0.50 o 
   6   8   4        4.03        5.03      0.57 o 
   7   8   4       12.99       11.11      0.64 o 
  -8   9   4        1.46        2.22      0.60 o 
  -7   9   4        0.97        0.83      0.49 o 
  -6   9   4       12.85       13.14      0.64 o 
  -5   9   4        3.86        4.21      0.45 o 
  -4   9   4       44.41       43.99      0.87 o 
  -3   9   4       22.79       21.96      0.62 o 
  -2   9   4       25.48       22.93      0.63 o 
  -1   9   4       88.98       87.24      1.14 o 
   0   9   4      166.57      161.68      1.67 o 
   1   9   4      105.10      103.25      1.13 o 
   2   9   4       31.42       31.16      0.78 o 
   3   9   4       12.39       13.54      0.48 o 
   4   9   4       15.03       17.43      0.53 o 
   5   9   4       16.85       17.41      0.69 o 
   6   9   4        3.70        2.32      0.54 o 
  -7  10   4       20.71       20.58      1.12 o 
  -6  10   4       35.45       30.60      1.29 o 
  -5  10   4       10.88       11.54      0.86 o 
  -4  10   4       24.96       24.40      0.72 o 
  -3  10   4       20.94       19.17      0.63 o 
  -2  10   4        4.45        3.91      0.40 o 
  -1  10   4       11.97       13.66      0.45 o 
   0  10   4       33.50       30.24      0.88 o 
   1  10   4       37.54       37.86      0.71 o 
   2  10   4       81.99       79.33      1.24 o 
   3  10   4       23.92       24.37      0.66 o 
   4  10   4       43.53       44.80      1.05 o 
   5  10   4       37.75       40.35      1.00 o 
  -6  11   4       11.80       12.94      0.78 o 
  -5  11   4       17.76       16.15      0.82 o 
  -4  11   4        5.01        3.00      0.47 o 
  -3  11   4       22.12       28.16      0.76 o 
  -2  11   4      108.97      106.45      1.39 o 
  -1  11   4       11.43       12.91      0.55 o 
   0  11   4       86.47       79.62      1.11 o 
   1  11   4        3.87        3.82      0.35 o 
   2  11   4       78.30       80.46      1.12 o 
   3  11   4       61.55       73.28      1.44 o 
   4  11   4        6.45        6.45      0.55 o 
  -4  12   4        9.33        8.20      0.58 o 
  -3  12   4       25.03       24.73      0.76 o 
  -2  12   4        6.30        7.26      0.53 o 
  -1  12   4       71.66       72.48      1.16 o 
   0  12   4       37.28       39.09      0.80 o 
   1  12   4       33.88       38.09      0.73 o 
   2  12   4        6.47        6.53      0.49 o 
   3  12   4        8.17       12.09      0.54 o 
  -9   0   5        0.12       -1.07      0.71 o 
  -7   0   5      221.35      213.34      2.58 o 
  -5   0   5       21.02       20.68      0.48 o 
  -3   0   5      129.66      132.12      1.20 o 
  -1   0   5      222.30      210.09      1.92 o 
   1   0   5      901.62      976.32      6.86 o 
   3   0   5      449.21      439.84      3.98 o 
   5   0   5       62.74       65.62      2.22 o 
   7   0   5      289.65      292.90      4.46 o 
   9   0   5        3.51        2.52      0.92 o 
 -10   1   5        3.84        4.57      0.68 o 
  -9   1   5       21.16       21.53      1.40 o 
  -8   1   5       14.31       13.82      0.52 o 
  -7   1   5       46.52       46.33      0.69 o 
  -6   1   5      143.21      143.62      1.09 o 
  -5   1   5        1.39        2.19      0.19 o 
  -4   1   5      638.86      682.94      3.63 o 
  -3   1   5       82.46       82.27      0.68 o 
  -2   1   5      501.34      504.76      2.76 o 
  -1   1   5        7.09        7.63      0.23 o 
   0   1   5      121.59      127.48      0.84 o 
   1   1   5      222.09      233.66      1.41 o 
   2   1   5       94.87      125.50      0.91 o 
   3   1   5        4.08        6.09      0.23 o 
   4   1   5      255.87      241.71      1.83 o 
   5   1   5      112.66      108.54      1.16 o 
   6   1   5       64.67       60.47      1.01 o 
   7   1   5        0.66        0.32      0.44 o 
   8   1   5       14.43       14.06      1.17 o 
   9   1   5        2.28        1.27      0.71 o 
 -10   2   5       22.69       22.53      0.88 o 
  -9   2   5        5.40        4.91      0.53 o 
  -8   2   5        5.72        5.45      0.44 o 
  -7   2   5       35.52       37.17      0.62 o 
  -6   2   5      286.82      288.95      1.93 o 
  -5   2   5       87.24       82.40      0.66 o 
  -4   2   5      843.57      893.02      4.52 o 
  -3   2   5       16.64       19.02      0.32 o 
  -2   2   5       66.87       60.37      0.47 o 
  -1   2   5      337.19      361.91      2.01 o 
   0   2   5      156.02      153.37      0.94 o 
   1   2   5      180.03      170.99      1.00 o 
   2   2   5       19.17       16.72      0.29 o 
   3   2   5       57.23       53.89      0.55 o 
   4   2   5      771.20      714.62      4.43 o 
   5   2   5       76.16       69.33      0.96 o 
   6   2   5      200.11      185.87      1.92 o 
   7   2   5       54.38       51.97      1.16 o 
   8   2   5        7.31        6.64      0.90 o 
   9   2   5        0.60        0.89      0.71 o 
 -10   3   5       21.60       21.05      0.86 o 
  -9   3   5        2.58        1.98      0.51 o 
  -8   3   5       27.72       27.24      0.78 o 
  -7   3   5       22.71       23.01      0.51 o 
  -6   3   5      376.03      369.74      2.66 o 
  -5   3   5      232.59      246.80      1.53 o 
  -4   3   5      198.03      201.09      1.23 o 
  -3   3   5      252.54      239.72      1.42 o 
  -2   3   5        4.50        6.90      0.22 o 
  -1   3   5      587.96      651.44      3.27 o 
   0   3   5      194.95      214.66      1.13 o 
   1   3   5      448.15      483.78      2.62 o 
   2   3   5       39.94       46.07      0.46 o 
   3   3   5        7.76        4.87      0.22 o 
   4   3   5       53.74       52.42      0.72 o 
   5   3   5      267.37      247.48      2.26 o 
   6   3   5      167.66      173.15      2.12 o 
   7   3   5       13.50       14.31      0.91 o 
   8   3   5       23.16       22.11      1.03 o 
 -10   4   5        0.68       -0.23      0.52 o 
  -9   4   5        0.56        0.00      0.45 o 
  -8   4   5       27.08       25.37      0.62 o 
  -7   4   5       27.60       27.23      0.57 o 
  -6   4   5       32.45       30.22      0.49 o 
  -5   4   5      140.95      138.17      1.05 o 
  -4   4   5       73.02       71.69      0.64 o 
  -3   4   5       13.57       14.56      0.32 o 
  -2   4   5       43.91       39.06      0.49 o 
  -1   4   5      396.29      390.76      2.19 o 
   0   4   5      105.06      115.83      0.75 o 
   1   4   5      162.93      176.81      1.09 o 
   2   4   5      166.06      154.50      1.03 o 
   3   4   5       34.39       34.02      0.46 o 
   4   4   5      142.69      125.88      1.19 o 
   5   4   5      100.89      101.21      1.24 o 
   6   4   5       88.26       89.78      1.46 o 
   7   4   5       25.66       26.77      1.57 o 
   8   4   5        7.71        7.16      0.83 o 
  -9   5   5        0.10       -0.20      0.36 o 
  -8   5   5       35.52       31.15      0.61 o 
  -7   5   5       15.10       14.40      0.48 o 
  -6   5   5       13.87       14.36      0.46 o 
  -5   5   5      164.53      162.80      1.30 o 
  -4   5   5       34.81       30.46      0.47 o 
  -3   5   5      285.45      270.23      1.77 o 
  -2   5   5       43.53       48.79      0.53 o 
  -1   5   5      139.11      144.47      1.07 o 
   0   5   5       89.61       93.18      0.62 o 
   1   5   5      110.87      124.23      0.85 o 
   2   5   5      240.93      240.23      1.57 o 
   3   5   5      255.60      239.54      1.68 o 
   4   5   5       40.52       38.24      0.67 o 
   5   5   5       68.68       67.79      0.95 o 
   6   5   5        7.62        6.83      0.63 o 
   7   5   5        5.06        5.18      1.07 o 
   8   5   5       22.09       21.48      0.99 o 
  -9   6   5        1.22        0.81      0.42 o 
  -8   6   5       46.98       47.75      1.08 o 
  -7   6   5        1.48        1.65      0.34 o 
  -6   6   5       15.21       13.59      0.50 o 
  -5   6   5        9.94       10.56      0.44 o 
  -4   6   5      259.54      255.40      1.91 o 
  -3   6   5       82.99       83.45      1.05 o 
  -2   6   5      123.73      118.65      1.05 o 
  -1   6   5      101.71       92.68      0.82 o 
   0   6   5      141.22      140.87      1.06 o 
   1   6   5      356.65      342.09      2.01 o 
   2   6   5      100.77       95.19      0.85 o 
   3   6   5       60.34       50.16      0.73 o 
   4   6   5       42.64       41.46      0.81 o 
   5   6   5       20.69       20.95      0.95 o 
   6   6   5       39.08       36.50      0.96 o 
   7   6   5        1.20        0.96      0.54 o 
  -9   7   5       29.41       32.09      1.29 o 
  -8   7   5       10.12        8.99      0.80 o 
  -7   7   5        9.93        8.21      0.60 o 
  -6   7   5       19.25       17.45      0.64 o 
  -5   7   5      117.66      116.12      1.25 o 
  -4   7   5       13.52       13.39      0.49 o 
  -3   7   5        8.24        9.19      0.52 o 
  -2   7   5      781.52      766.09      5.19 o 
  -1   7   5      352.17      344.23      2.53 o 
   0   7   5       51.53       47.57      0.62 o 
   1   7   5      206.75      193.70      1.32 o 
   2   7   5      595.74      584.42      3.71 o 
   3   7   5        7.06        7.73      0.42 o 
   4   7   5       26.00       24.58      0.71 o 
   5   7   5       66.34       62.28      1.17 o 
   6   7   5        9.86        8.13      0.61 o 
   7   7   5       12.36       14.56      0.80 o 
  -8   8   5        5.82        5.69      0.96 o 
  -7   8   5        3.39        3.04      0.66 o 
  -6   8   5       55.86       52.05      1.15 o 
  -5   8   5        0.88        1.62      0.33 o 
  -4   8   5       17.52       16.36      0.50 o 
  -3   8   5       14.03       15.95      0.47 o 
  -2   8   5       28.47       27.75      0.66 o 
  -1   8   5       57.97       55.59      1.21 o 
   0   8   5      690.31      662.37      5.21 o 
   1   8   5       92.10       89.91      0.97 o 
   2   8   5       44.60       42.87      0.66 o 
   3   8   5       25.08       22.40      0.70 o 
   4   8   5        5.19        5.64      0.49 o 
   5   8   5        1.21        1.08      0.46 o 
   6   8   5       29.59       28.66      0.90 o 
  -7   9   5        1.55        0.40      0.52 o 
  -6   9   5       19.58       17.28      1.06 o 
  -5   9   5       17.70       17.71      0.86 o 
  -4   9   5        7.91        8.61      0.60 o 
  -3   9   5        0.65        1.05      0.33 o 
  -2   9   5        9.63       10.07      0.49 o 
  -1   9   5       24.69       26.60      0.66 o 
   0   9   5       50.91       49.13      0.91 o 
   1   9   5       30.86       33.96      0.68 o 
   2   9   5       25.26       26.34      0.61 o 
   3   9   5        9.58       11.63      0.48 o 
   4   9   5        9.72       10.48      0.55 o 
   5   9   5        1.61        2.20      0.52 o 
   6   9   5        7.49        8.48      0.65 o 
  -6  10   5        0.13        0.03      0.43 o 
  -5  10   5        0.75        1.95      0.47 o 
  -4  10   5       15.26       15.77      0.64 o 
  -3  10   5        0.05       -0.04      0.35 o 
  -2  10   5        7.25        8.33      0.49 o 
  -1  10   5        1.05        1.94      0.40 o 
   0  10   5       21.33       20.26      0.72 o 
   1  10   5       20.44       19.26      0.58 o 
   2  10   5       19.97       21.05      0.65 o 
   3  10   5        7.37        6.53      0.52 o 
   4  10   5        6.80        6.83      0.53 o 
   5  10   5        1.41        1.47      0.46 o 
  -5  11   5        2.77        2.34      0.52 o 
  -4  11   5        3.72        3.04      0.47 o 
  -3  11   5       79.93       83.10      1.27 o 
  -2  11   5       39.74       42.88      0.93 o 
  -1  11   5       29.48       29.96      0.84 o 
   0  11   5        5.46        7.53      0.45 o 
   1  11   5       25.59       25.67      0.88 o 
   2  11   5       29.65       35.15      0.95 o 
   3  11   5      105.87      111.75      1.96 o 
   4  11   5        1.80        3.00      0.51 o 
  -4  12   5        6.58        7.67      0.57 o 
  -3  12   5       22.06       21.00      0.80 o 
  -2  12   5        5.34        5.85      0.54 o 
  -1  12   5        3.00        3.93      0.50 o 
   0  12   5      128.02      123.78      1.69 o 
   1  12   5       23.83       28.44      0.87 o 
   2  12   5        3.77        4.06      0.57 o 
 -10   0   6        2.63        2.82      0.82 o 
  -8   0   6       10.54       10.87      0.66 o 
  -6   0   6      263.42      256.52      2.39 o 
  -4   0   6      614.66      647.20      5.06 o 
  -2   0   6      103.25       94.38      1.01 o 
   0   0   6      315.49      304.58      3.65 o 
   2   0   6      187.50      187.58      1.62 o 
   4   0   6      104.73       91.32      1.44 o 
   6   0   6       16.69       15.55      0.88 o 
   8   0   6        0.25        0.49      0.82 o 
 -10   1   6        2.35        1.74      0.56 o 
  -9   1   6        1.71        1.10      0.44 o 
  -8   1   6        2.06        1.21      0.34 o 
  -7   1   6       74.19       75.08      0.89 o 
  -6   1   6       41.66       40.72      0.52 o 
  -5   1   6       35.64       39.57      0.45 o 
  -4   1   6       39.47       35.34      0.44 o 
  -3   1   6      375.24      381.78      2.10 o 
  -2   1   6       33.79       31.01      0.36 o 
  -1   1   6       18.31       18.35      0.34 o 
   0   1   6       63.22       63.95      0.55 o 
   1   1   6      267.86      258.55      1.85 o 
   2   1   6      824.65      800.99      4.37 o 
   3   1   6       36.77       30.83      0.50 o 
   4   1   6       67.70       63.80      0.90 o 
   5   1   6       66.72       66.80      0.97 o 
   6   1   6        0.83        1.28      0.41 o 
   7   1   6       21.16       19.20      0.83 o 
   8   1   6        5.24        5.94      0.68 o 
 -10   2   6        4.30        4.28      0.56 o 
  -9   2   6        3.32        3.18      0.46 o 
  -8   2   6       43.43       42.91      0.76 o 
  -7   2   6      129.14      131.24      1.27 o 
  -6   2   6       35.16       41.68      0.61 o 
  -5   2   6       43.55       42.53      0.48 o 
  -4   2   6       88.14       95.70      0.74 o 
  -3   2   6      464.74      495.80      2.58 o 
  -2   2   6       79.22       83.03      0.60 o 
  -1   2   6      524.06      518.02      2.92 o 
   0   2   6      379.42      459.11      2.48 o 
   1   2   6      253.59      251.24      1.50 o 
   2   2   6       20.78       19.32      0.38 o 
   3   2   6       10.33       13.83      0.34 o 
   4   2   6      490.25      487.77      3.47 o 
   5   2   6      344.03      306.32      2.71 o 
   6   2   6        9.74       10.58      0.51 o 
   7   2   6        5.37        5.72      0.63 o 
   8   2   6        2.37        1.78      0.66 o 
 -10   3   6        4.62        3.44      0.65 o 
  -9   3   6        1.30        0.78      0.48 o 
  -8   3   6       58.25       55.94      0.94 o 
  -7   3   6       74.70       74.95      0.96 o 
  -6   3   6      611.16      605.78      4.10 o 
  -5   3   6       58.29       57.85      0.61 o 
  -4   3   6       11.59       13.39      0.29 o 
  -3   3   6      106.91       99.39      0.71 o 
  -2   3   6      137.34      146.41      0.89 o 
  -1   3   6      891.21      996.92      5.04 o 
   0   3   6       46.69       43.91      0.43 o 
   1   3   6      184.09      184.63      1.17 o 
   2   3   6       64.50       76.18      0.68 o 
   3   3   6       65.91       61.89      0.69 o 
   4   3   6       13.01       13.66      0.42 o 
   5   3   6       42.23       38.34      0.81 o 
   6   3   6       78.94       74.29      1.14 o 
   7   3   6       15.04       14.41      0.84 o 
   8   3   6       10.01        9.43      0.78 o 
 -10   4   6        3.87        3.12      0.61 o 
  -9   4   6        3.71        3.46      0.50 o 
  -8   4   6       94.79       89.05      1.08 o 
  -7   4   6       74.41       73.23      1.17 o 
  -6   4   6       29.02       30.60      0.50 o 
  -5   4   6      182.89      174.48      1.20 o 
  -4   4   6       43.27       43.99      0.48 o 
  -3   4   6        3.50        4.15      0.20 o 
  -2   4   6       20.95       23.59      0.31 o 
  -1   4   6      603.30      604.75      2.99 o 
   0   4   6      240.04      254.38      1.49 o 
   1   4   6       86.37       93.26      0.81 o 
   2   4   6       32.85       35.28      0.48 o 
   3   4   6      100.65       90.64      0.98 o 
   4   4   6       24.79       21.22      0.54 o 
   5   4   6       64.30       62.42      0.93 o 
   6   4   6       27.91       27.78      0.89 o 
   7   4   6        6.75        8.32      0.98 o 
   8   4   6       16.86       19.82      1.55 o 
  -9   5   6        2.93        2.58      0.44 o 
  -8   5   6       25.23       25.44      0.53 o 
  -7   5   6       19.40       20.67      0.55 o 
  -6   5   6       17.45       19.08      0.44 o 
  -5   5   6       41.99       42.62      0.70 o 
  -4   5   6       47.52       47.53      0.60 o 
  -3   5   6      159.75      154.50      1.35 o 
  -2   5   6      148.06      147.05      1.15 o 
  -1   5   6      145.29      146.33      1.00 o 
   0   5   6        6.22        6.84      0.20 o 
   1   5   6       35.63       23.60      0.40 o 
   2   5   6       85.64       79.48      0.80 o 
   3   5   6       89.82       82.74      0.91 o 
   4   5   6       99.96       96.42      1.12 o 
   5   5   6       65.85       65.37      1.10 o 
   6   5   6       26.76       28.32      0.88 o 
   7   5   6        1.49        1.93      0.54 o 
  -9   6   6        2.58        2.58      0.41 o 
  -8   6   6        6.64        6.58      0.49 o 
  -7   6   6        9.37       10.99      0.78 o 
  -6   6   6        2.72        2.77      0.43 o 
  -5   6   6       29.55       28.66      0.66 o 
  -4   6   6      435.54      427.30      3.12 o 
  -3   6   6      140.13      135.76      1.31 o 
  -2   6   6      160.17      147.60      1.28 o 
  -1   6   6       25.34       24.37      0.46 o 
   0   6   6       77.74       74.95      0.65 o 
   1   6   6      247.06      227.67      1.57 o 
   2   6   6       15.33       15.30      0.43 o 
   3   6   6      245.76      215.41      1.84 o 
   4   6   6       38.17       38.13      0.92 o 
   5   6   6        5.38        6.41      0.72 o 
   6   6   6       28.21       27.44      1.13 o 
   7   6   6       20.73       20.22      0.86 o 
  -8   7   6       14.45       15.43      0.85 o 
  -7   7   6        0.33        0.44      0.49 o 
  -6   7   6       31.95       31.35      0.92 o 
  -5   7   6      119.71      119.58      1.59 o 
  -4   7   6       39.52       35.93      0.76 o 
  -3   7   6        8.03        7.04      0.46 o 
  -2   7   6      311.16      295.62      2.25 o 
  -1   7   6      164.88      157.52      1.47 o 
   0   7   6      199.92      194.74      1.47 o 
   1   7   6       53.99       53.88      0.59 o 
   2   7   6      163.95      159.02      1.62 o 
   3   7   6        4.03        4.83      0.44 o 
   4   7   6        9.76        7.62      0.51 o 
   5   7   6       17.17       15.12      0.67 o 
   6   7   6       38.45       41.80      1.07 o 
   7   7   6        4.29        7.08      0.69 o 
  -8   8   6        3.21        1.53      0.96 o 
  -7   8   6       17.54       16.22      1.32 o 
  -6   8   6       12.89       14.61      0.69 o 
  -5   8   6        0.02       -0.42      0.49 o 
  -4   8   6        8.33        8.49      0.42 o 
  -3   8   6       66.32       66.26      0.89 o 
  -2   8   6      105.31      105.50      1.24 o 
  -1   8   6       28.49       29.03      0.58 o 
   0   8   6      366.31      363.75      3.06 o 
   1   8   6       11.50       12.31      0.59 o 
   2   8   6       18.61       18.86      0.56 o 
   3   8   6        4.95        4.79      0.45 o 
   4   8   6        5.69        3.96      0.56 o 
   5   8   6        6.17        7.37      0.58 o 
   6   8   6       12.11       13.08      0.74 o 
  -7   9   6        2.18        0.58      0.84 o 
  -6   9   6        0.01       -0.74      0.56 o 
  -5   9   6        9.51        9.25      0.64 o 
  -4   9   6        1.06        0.98      0.37 o 
  -3   9   6       11.64       12.66      0.67 o 
  -2   9   6       84.79       85.31      1.44 o 
  -1   9   6       36.19       36.34      0.68 o 
   0   9   6      111.26      111.48      1.19 o 
   1   9   6       17.39       18.26      0.56 o 
   2   9   6        0.10        1.02      0.35 o 
   3   9   6       32.98       29.99      0.75 o 
   4   9   6       25.53       25.74      0.81 o 
   5   9   6       11.50        9.99      0.62 o 
  -6  10   6        1.74        1.08      0.87 o 
  -5  10   6       50.23       54.32      1.43 o 
  -4  10   6       29.29       31.93      0.83 o 
  -3  10   6       16.41       18.68      1.12 o 
  -2  10   6      150.75      146.20      1.82 o 
  -1  10   6       13.96       14.61      0.68 o 
   0  10   6       22.91       23.42      0.63 o 
   1  10   6        1.33        3.37      0.45 o 
   2  10   6        1.50        2.51      0.48 o 
   3  10   6       11.12       10.23      0.56 o 
   4  10   6        0.12       -0.26      0.40 o 
  -5  11   6        1.91        1.95      0.62 o 
  -4  11   6       18.10       17.61      0.69 o 
  -3  11   6       35.24       38.27      0.92 o 
  -2  11   6       82.62       84.10      1.40 o 
  -1  11   6       25.33       26.23      0.81 o 
   0  11   6       21.43       20.87      0.79 o 
   1  11   6       12.52       14.21      0.82 o 
   2  11   6       97.08       99.57      1.77 o 
   3  11   6        3.73        4.23      0.66 o 
  -3  12   6        6.62        6.96      0.59 o 
  -2  12   6        4.07        3.74      0.75 o 
  -1  12   6        1.29        2.15      0.80 o 
   0  12   6        3.42        9.34      0.61 o 
   1  12   6       97.14      101.25      1.67 o 
  -9   0   7       36.41       39.96      1.51 o 
  -7   0   7       12.94       14.57      0.59 o 
  -5   0   7      116.46      118.77      1.33 o 
  -3   0   7       60.00       53.29      0.88 o 
  -1   0   7       33.17       29.72      0.62 o 
   1   0   7       91.21      100.85      1.38 o 
   3   0   7       46.54       40.51      0.73 o 
   5   0   7       35.54       35.78      1.18 o 
   7   0   7        0.74       -0.04      0.78 o 
 -10   1   7        6.14        3.52      0.77 o 
  -9   1   7       69.73       68.18      1.31 o 
  -8   1   7        4.30        5.95      0.43 o 
  -7   1   7       17.12       19.05      0.46 o 
  -6   1   7       31.88       31.84      0.51 o 
  -5   1   7       90.73       93.66      0.83 o 
  -4   1   7        7.04        7.47      0.25 o 
  -3   1   7       20.19       28.60      0.36 o 
  -2   1   7      170.56      187.16      1.20 o 
  -1   1   7      385.15      384.56      2.41 o 
   0   1   7        3.61        2.99      0.21 o 
   1   1   7        8.34       11.81      0.27 o 
   2   1   7      895.58      838.79      5.13 o 
   3   1   7      143.46      149.31      1.27 o 
   4   1   7       23.71       25.38      0.69 o 
   5   1   7      202.06      194.26      1.98 o 
   6   1   7        6.94        6.85      0.56 o 
   7   1   7        1.32        0.73      0.56 o 
   8   1   7        4.65        3.15      0.67 o 
 -10   2   7        3.09        2.23      0.54 o 
  -9   2   7        1.90        1.64      0.46 o 
  -8   2   7        1.69        1.15      0.35 o 
  -7   2   7       15.30       14.64      0.45 o 
  -6   2   7       92.23      100.89      0.92 o 
  -5   2   7       26.41       28.17      0.48 o 
  -4   2   7       27.41       23.70      0.37 o 
  -3   2   7      327.56      337.53      1.86 o 
  -2   2   7      217.35      208.98      1.29 o 
  -1   2   7       42.85       42.46      0.47 o 
   0   2   7        4.63        7.66      0.23 o 
   1   2   7       24.35       23.20      0.36 o 
   2   2   7      139.03      132.50      1.01 o 
   3   2   7      407.78      400.25      2.72 o 
   4   2   7      646.54      607.00      4.18 o 
   5   2   7        7.32        6.98      0.56 o 
   6   2   7       14.05       14.49      0.64 o 
   7   2   7        2.56        1.84      0.59 o 
   8   2   7        3.43        3.41      0.78 o 
 -10   3   7        0.04       -0.23      0.57 o 
  -9   3   7       13.12       11.46      0.61 o 
  -8   3   7       55.36       54.15      0.86 o 
  -7   3   7       51.31       51.12      0.71 o 
  -6   3   7       68.02       74.12      0.81 o 
  -5   3   7        9.72       10.42      0.31 o 
  -4   3   7       31.55       33.01      0.42 o 
  -3   3   7       65.47       65.50      0.57 o 
  -2   3   7       54.69       52.91      0.49 o 
  -1   3   7      143.90      152.23      0.99 o 
   0   3   7       54.18       54.05      0.55 o 
   1   3   7        8.64        8.20      0.37 o 
   2   3   7       78.44       72.27      0.72 o 
   3   3   7      461.66      412.04      2.94 o 
   4   3   7      232.98      219.33      1.93 o 
   5   3   7        3.21        1.49      0.36 o 
   6   3   7       24.49       26.02      0.80 o 
   7   3   7        2.55        1.83      0.64 o 
  -9   4   7       11.80       10.88      0.87 o 
  -8   4   7      113.47      110.34      1.25 o 
  -7   4   7       27.35       30.01      0.60 o 
  -6   4   7       46.78       49.40      0.64 o 
  -5   4   7       68.16       65.04      0.69 o 
  -4   4   7        3.90        3.50      0.19 o 
  -3   4   7      132.17      134.17      0.88 o 
  -2   4   7       32.46       29.05      0.36 o 
  -1   4   7      112.57      106.91      0.74 o 
   0   4   7      118.79      121.23      0.94 o 
   1   4   7       14.91       12.42      0.35 o 
   2   4   7       44.21       39.69      0.54 o 
   3   4   7       43.38       35.78      0.59 o 
   4   4   7        0.48        0.47      0.36 o 
   5   4   7       12.09       11.68      0.56 o 
   6   4   7       43.19       41.40      1.42 o 
   7   4   7        6.83        6.24      0.74 o 
  -9   5   7        3.90        2.84      0.54 o 
  -8   5   7        6.87        6.03      0.46 o 
  -7   5   7       25.70       25.22      0.76 o 
  -6   5   7      166.49      166.32      1.68 o 
  -5   5   7       34.41       35.66      0.65 o 
  -4   5   7       48.52       46.72      0.76 o 
  -3   5   7       26.91       26.11      0.54 o 
  -2   5   7       42.72       39.83      0.53 o 
  -1   5   7       65.51       69.81      0.58 o 
   0   5   7       30.42       30.92      0.45 o 
   1   5   7      198.37      157.63      1.34 o 
   2   5   7       85.42       79.17      0.89 o 
   3   5   7        3.97        3.37      0.33 o 
   4   5   7       94.43       97.56      1.48 o 
   5   5   7       15.47       17.36      0.65 o 
   6   5   7       24.69       25.93      0.87 o 
   7   5   7       12.32       11.78      0.74 o 
  -9   6   7        9.06       10.31      0.76 o 
  -8   6   7       15.05       16.77      0.85 o 
  -7   6   7        2.82        3.60      0.57 o 
  -6   6   7        1.95        1.31      0.48 o 
  -5   6   7        3.29        2.25      0.35 o 
  -4   6   7      458.69      449.04      9.33 o 
  -3   6   7      275.72      267.03      2.09 o 
  -2   6   7       22.20       22.20      0.49 o 
  -1   6   7        5.70        7.85      0.33 o 
   0   6   7       92.84       88.58      0.81 o 
   1   6   7      119.98      118.12      1.12 o 
   2   6   7       12.43       12.55      0.41 o 
   3   6   7      140.35      127.59      1.56 o 
   4   6   7       56.63       55.35      1.00 o 
   5   6   7        3.16        2.70      0.50 o 
   6   6   7        7.02        7.32      0.77 o 
  -8   7   7       25.76       26.93      1.03 o 
  -7   7   7        4.27        4.70      0.59 o 
  -6   7   7       15.98       15.76      0.73 o 
  -5   7   7       21.73       22.48      0.70 o 
  -4   7   7        4.58        5.67      0.43 o 
  -3   7   7        1.77        1.74      0.27 o 
  -2   7   7      158.52      149.49      1.35 o 
  -1   7   7      360.72      358.80      2.52 o 
   0   7   7      127.32      126.60      1.23 o 
   1   7   7        4.27        3.24      0.26 o 
   2   7   7       31.62       29.51      0.60 o 
   3   7   7        5.32        5.31      0.41 o 
   4   7   7        0.96        2.50      0.46 o 
   5   7   7        7.57        6.52      0.58 o 
   6   7   7       40.39       43.96      1.14 o 
  -8   8   7        1.75        1.32      0.69 o 
  -7   8   7       79.08       75.77      1.51 o 
  -6   8   7       13.11       12.23      0.85 o 
  -5   8   7        1.37        1.42      0.46 o 
  -4   8   7        0.62        0.13      0.44 o 
  -3   8   7       10.40       11.11      0.43 o 
  -2   8   7       64.35       63.31      0.85 o 
  -1   8   7      160.09      152.21      1.68 o 
   0   8   7      157.43      150.25      1.58 o 
   1   8   7        2.16        3.84      0.37 o 
   2   8   7       37.17       37.09      0.70 o 
   3   8   7        0.16       -0.14      0.34 o 
   4   8   7       12.00       11.95      0.62 o 
   5   8   7       18.08       21.22      0.81 o 
  -7   9   7        7.73        6.95      0.95 o 
  -6   9   7        5.16        5.28      0.75 o 
  -5   9   7        2.32        1.76      0.71 o 
  -4   9   7       19.26       19.54      0.73 o 
  -3   9   7       16.16       16.27      0.65 o 
  -2   9   7      102.85      104.83      1.68 o 
  -1   9   7        7.33        7.36      0.40 o 
   0   9   7        2.35        2.74      0.35 o 
   1   9   7        8.90        9.41      0.54 o 
   2   9   7        1.32        2.07      0.38 o 
   3   9   7       23.01       21.32      0.64 o 
   4   9   7       22.55       22.57      0.78 o 
   5   9   7        4.30        4.69      0.57 o 
  -6  10   7        2.21        2.58      0.78 o 
  -5  10   7       22.23       27.26      1.08 o 
  -4  10   7       50.95       53.41      1.17 o 
  -3  10   7        1.66        2.62      0.50 o 
  -2  10   7       18.09       19.04      1.04 o 
  -1  10   7       32.65       33.68      0.91 o 
   0  10   7       11.00       11.39      0.58 o 
   1  10   7       26.47       27.93      0.94 o 
   2  10   7       12.40       13.74      0.76 o 
   3  10   7        6.98        7.49      0.68 o 
  -4  11   7        3.88        3.86      0.67 o 
  -3  11   7        0.94        0.12      0.46 o 
  -2  11   7       72.94       71.72      1.89 o 
  -1  11   7        1.10        4.31      0.69 o 
   0  11   7       19.17       19.14      0.78 o 
   1  11   7       30.43       33.16      1.28 o 
   2  11   7       10.25       11.84      0.79 o 
 -10   0   8        8.95        7.93      0.95 o 
  -8   0   8       15.15       15.38      1.07 o 
  -6   0   8       34.44       35.14      0.77 o 
  -4   0   8      118.88      124.31      1.28 o 
  -2   0   8       42.53       40.62      0.70 o 
   0   0   8     2197.02     2145.61     16.05 o 
   2   0   8      178.58      158.89      2.32 o 
   4   0   8       61.51       57.42      1.47 o 
   6   0   8       46.88       46.00      1.64 o 
 -10   1   8        7.46        6.15      0.64 o 
  -9   1   8       13.69       13.21      0.72 o 
  -8   1   8       42.80       43.70      0.93 o 
  -7   1   8        4.00        3.51      0.31 o 
  -6   1   8       73.29       69.64      0.80 o 
  -5   1   8      125.20      130.01      1.23 o 
  -4   1   8       93.47       87.10      0.76 o 
  -3   1   8       58.53       63.08      0.57 o 
  -2   1   8       10.83       12.06      0.32 o 
  -1   1   8        7.33        8.07      0.29 o 
   0   1   8       54.49       52.53      0.66 o 
   1   1   8      147.40      146.13      1.07 o 
   2   1   8     1117.01     1054.90      7.03 o 
   3   1   8       53.68       49.91      1.01 o 
   4   1   8        6.70        5.49      0.54 o 
   5   1   8        8.68        7.56      0.58 o 
   6   1   8       14.29       15.49      0.79 o 
   7   1   8        4.20        4.91      0.69 o 
 -10   2   8        3.74        3.51      0.61 o 
  -9   2   8       14.55       14.72      0.92 o 
  -8   2   8       67.58       68.48      0.97 o 
  -7   2   8       25.40       25.42      0.57 o 
  -6   2   8        0.35        0.31      0.24 o 
  -5   2   8       76.86       74.43      0.82 o 
  -4   2   8        3.36        4.50      0.27 o 
  -3   2   8       77.41       84.57      0.69 o 
  -2   2   8      122.74      130.03      0.91 o 
  -1   2   8       81.06       79.84      0.73 o 
   0   2   8      149.99      154.02      1.12 o 
   1   2   8       84.17       82.80      0.75 o 
   2   2   8       20.56       17.63      0.42 o 
   3   2   8      142.93      136.36      1.38 o 
   4   2   8       87.26       90.23      1.31 o 
   5   2   8       58.28       55.60      1.18 o 
   6   2   8        4.18        5.06      0.62 o 
   7   2   8        1.82        0.66      0.59 o 
  -9   3   8        4.59        3.49      0.55 o 
  -8   3   8       61.93       61.22      1.48 o 
  -7   3   8      115.93      114.38      1.14 o 
  -6   3   8       32.79       32.75      0.57 o 
  -5   3   8        1.87        2.61      0.25 o 
  -4   3   8        4.63        5.47      0.26 o 
  -3   3   8       88.44       83.22      0.72 o 
  -2   3   8      321.47      334.94      2.07 o 
  -1   3   8       98.84      102.51      0.91 o 
   0   3   8        8.77        9.19      0.27 o 
   1   3   8      209.22      205.14      1.49 o 
   2   3   8       43.56       41.15      0.66 o 
   3   3   8      124.11      104.12      1.24 o 
   4   3   8        8.82       10.44      0.59 o 
   5   3   8       13.05       12.56      0.77 o 
   6   3   8        5.10        4.56      0.61 o 
   7   3   8        4.77        6.05      0.90 o 
  -9   4   8       37.84       37.12      0.91 o 
  -8   4   8      135.94      134.44      1.49 o 
  -7   4   8        5.77        6.89      0.48 o 
  -6   4   8        1.90        1.69      0.28 o 
  -5   4   8       54.11       53.62      0.67 o 
  -4   4   8       69.03       68.44      0.65 o 
  -3   4   8      165.26      169.05      1.12 o 
  -2   4   8        0.44        0.67      0.17 o 
  -1   4   8       20.21       15.82      0.34 o 
   0   4   8        8.70        8.76      0.31 o 
   1   4   8      138.13      116.62      1.11 o 
   2   4   8       75.82       72.15      0.87 o 
   3   4   8       32.18       26.78      0.67 o 
   4   4   8       20.34       19.23      0.64 o 
   5   4   8        9.86        9.93      0.84 o 
   6   4   8       14.61       14.37      0.88 o 
   7   4   8       38.68       39.52      1.50 o 
  -9   5   8        5.29        4.69      0.56 o 
  -8   5   8        8.77        9.35      0.58 o 
  -7   5   8       13.29       13.48      0.58 o 
  -6   5   8      252.60      249.82      2.57 o 
  -5   5   8      141.23      140.44      2.11 o 
  -4   5   8       20.97       21.17      0.61 o 
  -3   5   8       53.23       54.50      0.71 o 
  -2   5   8       12.76       10.97      0.32 o 
  -1   5   8       30.41       30.85      0.48 o 
   0   5   8       30.44       27.96      0.62 o 
   1   5   8      244.90      213.10      1.71 o 
   2   5   8       45.09       39.44      0.68 o 
   3   5   8       13.09       13.07      0.49 o 
   4   5   8       36.10       33.43      0.79 o 
   5   5   8       30.60       35.32      1.27 o 
   6   5   8       39.53       44.74      1.79 o 
  -8   6   8        1.58        1.86      0.60 o 
  -7   6   8        5.23        5.84      0.62 o 
  -6   6   8       11.73       10.46      0.64 o 
  -5   6   8        4.87        4.98      0.45 o 
  -4   6   8      229.06      222.17      2.08 o 
  -3   6   8      258.86      250.38      1.97 o 
  -2   6   8        2.65        3.78      0.26 o 
  -1   6   8        5.05        3.20      0.30 o 
   0   6   8       68.33       63.25      0.74 o 
   1   6   8       24.82       22.52      0.51 o 
   2   6   8       26.44       24.05      0.54 o 
   3   6   8       60.54       58.49      0.93 o 
   4   6   8       37.47       36.29      0.88 o 
   5   6   8        8.50        9.39      0.65 o 
   6   6   8        1.18        0.75      0.63 o 
  -8   7   8        7.61        7.00      0.73 o 
  -7   7   8        1.51        0.95      0.54 o 
  -6   7   8       14.76       13.56      0.73 o 
  -5   7   8       17.31       17.27      0.77 o 
  -4   7   8       30.02       31.12      0.70 o 
  -3   7   8       36.86       36.30      0.66 o 
  -2   7   8       35.98       34.53      1.07 o 
  -1   7   8      160.24      156.06      1.64 o 
   0   7   8       42.93       40.69      0.63 o 
   1   7   8       26.76       28.38      0.56 o 
   2   7   8       21.95       19.56      0.53 o 
   3   7   8        2.98        3.28      0.41 o 
   4   7   8        5.94        6.63      0.56 o 
   5   7   8        2.26        1.44      0.51 o 
  -7   8   8        4.97        4.04      1.28 o 
  -6   8   8       23.51       22.43      1.06 o 
  -5   8   8        7.96        8.88      0.58 o 
  -4   8   8        6.02        5.47      0.44 o 
  -3   8   8      112.70      107.69      1.15 o 
  -2   8   8      251.66      252.73      2.38 o 
  -1   8   8        3.57        4.28      0.50 o 
   0   8   8       71.94       72.96      1.17 o 
   1   8   8       26.73       25.74      0.59 o 
   2   8   8        4.42        3.96      0.35 o 
   3   8   8        8.30        7.04      0.50 o 
   4   8   8       60.94       68.35      1.20 o 
   5   8   8        7.54        9.98      0.69 o 
  -6   9   8       26.74       26.65      1.13 o 
  -5   9   8       22.34       21.42      0.69 o 
  -4   9   8      195.09      188.14      2.27 o 
  -3   9   8       14.98       16.10      0.75 o 
  -2   9   8       89.83       93.26      1.48 o 
  -1   9   8        2.17        2.79      0.42 o 
   0   9   8       37.66       38.11      0.90 o 
   1   9   8       14.39       15.93      0.64 o 
   2   9   8        0.39       -0.27      0.51 o 
   3   9   8        0.91        1.27      0.39 o 
   4   9   8       15.26       18.40      0.69 o 
  -5  10   8       25.63       26.01      1.08 o 
  -4  10   8      123.37      122.49      4.02 o 
  -3  10   8       26.15       27.79      1.11 o 
  -2  10   8       62.39       62.32      1.24 o 
  -1  10   8       22.82       25.47      1.08 o 
   0  10   8       41.16       44.32      1.00 o 
   1  10   8        0.91        0.93      0.51 o 
   2  10   8        0.75        1.26      0.55 o 
   3  10   8        1.22        2.35      0.61 o 
  -3  11   8        1.16        0.46      0.63 o 
  -2  11   8        6.17        7.17      0.52 o 
  -1  11   8       40.08       41.07      1.36 o 
   0  11   8        3.42        1.98      1.02 o 
   1  11   8        8.08        9.33      0.73 o 
  -9   0   9       15.82       17.52      1.34 o 
  -7   0   9      100.38      100.88      1.64 o 
  -5   0   9       81.21       88.98      1.16 o 
  -3   0   9      140.28      134.65      1.60 o 
  -1   0   9       86.05       83.81      1.20 o 
   1   0   9      380.74      385.59      3.64 o 
   3   0   9      131.37      127.36      1.87 o 
   5   0   9        2.18        1.82      0.78 o 
  -9   1   9        9.90       10.84      0.92 o 
  -8   1   9        0.93        1.59      0.41 o 
  -7   1   9       16.84       17.49      0.50 o 
  -6   1   9       13.74       14.72      0.44 o 
  -5   1   9      104.58      108.59      1.02 o 
  -4   1   9       55.13       55.57      0.67 o 
  -3   1   9        6.65        6.56      0.27 o 
  -2   1   9       13.01       13.15      0.36 o 
  -1   1   9       96.78       88.00      0.90 o 
   0   1   9        9.52        8.34      0.32 o 
   1   1   9      111.24      113.15      1.05 o 
   2   1   9      281.98      267.05      2.14 o 
   3   1   9       60.34       60.25      1.13 o 
   4   1   9        9.52        8.79      0.57 o 
   5   1   9        2.65        3.90      0.62 o 
   6   1   9        5.06        8.69      0.73 o 
  -9   2   9       13.42       15.09      0.70 o 
  -8   2   9        0.72        0.77      0.41 o 
  -7   2   9        2.36        2.57      0.33 o 
  -6   2   9        0.33       -0.02      0.27 o 
  -5   2   9        3.20        3.01      0.39 o 
  -4   2   9       56.78       60.25      0.69 o 
  -3   2   9       87.09       83.24      0.76 o 
  -2   2   9       15.43       13.55      0.32 o 
  -1   2   9       64.80       65.63      0.68 o 
   0   2   9       55.77       55.00      0.62 o 
   1   2   9      102.12       92.34      0.98 o 
   2   2   9       18.32       23.08      0.61 o 
   3   2   9       35.73       32.79      0.82 o 
   4   2   9        2.59        3.00      0.47 o 
   5   2   9        5.50        5.13      0.57 o 
   6   2   9       32.74       36.25      1.12 o 
  -9   3   9       13.35       13.69      0.71 o 
  -8   3   9       24.02       25.93      0.69 o 
  -7   3   9       32.91       34.78      0.68 o 
  -6   3   9       14.62       15.43      0.41 o 
  -5   3   9        6.41        6.37      0.32 o 
  -4   3   9        0.24        0.19      0.24 o 
  -3   3   9       25.63       20.57      0.38 o 
  -2   3   9       24.97       25.72      0.42 o 
  -1   3   9        8.58        9.21      0.31 o 
   0   3   9       89.63       86.43      0.85 o 
   1   3   9       51.81       54.29      0.86 o 
   2   3   9       90.51       78.38      1.27 o 
   3   3   9       72.10       64.00      1.31 o 
   4   3   9       14.72       15.62      0.73 o 
   5   3   9       10.13       10.15      0.71 o 
   6   3   9        2.57        3.40      0.67 o 
  -9   4   9       17.70       17.35      0.64 o 
  -8   4   9       46.30       48.96      0.89 o 
  -7   4   9       51.66       51.83      0.84 o 
  -6   4   9       29.16       29.29      0.68 o 
  -5   4   9        5.69        6.09      0.31 o 
  -4   4   9       28.36       27.26      0.48 o 
  -3   4   9      137.10      143.26      1.13 o 
  -2   4   9        3.71        3.48      0.25 o 
  -1   4   9      111.35       87.44      0.88 o 
   0   4   9       36.45       32.92      0.61 o 
   1   4   9      149.06      132.78      1.31 o 
   2   4   9      243.29      228.01      1.97 o 
   3   4   9       19.36       18.06      0.65 o 
   4   4   9       68.40       70.39      1.22 o 
   5   4   9       23.20       26.25      0.90 o 
   6   4   9        5.69        5.67      0.78 o 
  -9   5   9       11.64       11.94      0.77 o 
  -8   5   9        2.74        2.11      0.48 o 
  -7   5   9        7.19        6.34      0.50 o 
  -6   5   9      171.96      172.33      1.99 o 
  -5   5   9      198.34      191.82      3.15 o 
  -4   5   9       10.31       10.67      0.48 o 
  -3   5   9       19.19       18.79      0.44 o 
  -2   5   9       20.18       15.72      0.38 o 
  -1   5   9       24.61       19.84      0.43 o 
   0   5   9        5.73        5.85      0.35 o 
   1   5   9      100.53       86.32      1.17 o 
   2   5   9       59.20       52.45      0.83 o 
   3   5   9       13.23       14.28      0.75 o 
   4   5   9       14.18       12.45      0.62 o 
   5   5   9       41.47       45.71      1.17 o 
   6   5   9      101.58      113.35      2.42 o 
  -8   6   9        6.22        6.43      0.71 o 
  -7   6   9        8.67        9.50      0.73 o 
  -6   6   9        1.88        1.46      0.52 o 
  -5   6   9        6.47        7.26      0.65 o 
  -4   6   9       45.17       44.72      0.88 o 
  -3   6   9       62.19       58.82      1.01 o 
  -2   6   9        8.17        7.35      0.42 o 
  -1   6   9       17.55       14.24      0.47 o 
   0   6   9       40.83       35.24      0.91 o 
   1   6   9        9.05        7.29      0.37 o 
   2   6   9        3.40        3.93      0.42 o 
   3   6   9       37.09       42.87      0.97 o 
   4   6   9       20.69       22.17      0.82 o 
   5   6   9        1.87        1.05      0.61 o 
  -7   7   9        1.90        0.97      0.57 o 
  -6   7   9        1.70        2.37      0.55 o 
  -5   7   9       23.12       25.19      0.76 o 
  -4   7   9       12.39       13.69      0.83 o 
  -3   7   9        5.27        5.34      0.39 o 
  -2   7   9        3.45        3.44      0.38 o 
  -1   7   9       54.04       51.18      0.91 o 
   0   7   9       21.22       21.66      0.53 o 
   1   7   9       45.24       42.06      0.74 o 
   2   7   9       20.22       21.92      0.61 o 
   3   7   9        2.16        1.37      0.44 o 
   4   7   9        3.87        4.90      0.55 o 
  -7   8   9        3.58        2.68      0.75 o 
  -6   8   9       18.48       21.52      1.09 o 
  -5   8   9        0.03       -0.02      0.44 o 
  -4   8   9        4.65        5.31      0.49 o 
  -3   8   9      102.59       98.61      1.24 o 
  -2   8   9       42.47       42.90      0.90 o 
  -1   8   9        2.08        1.67      0.42 o 
   0   8   9        0.59        0.70      0.36 o 
   1   8   9       54.35       50.93      0.88 o 
   2   8   9        1.65        2.16      0.43 o 
   3   8   9       13.54       11.80      0.63 o 
   4   8   9        9.04        9.70      0.63 o 
  -6   9   9       30.23       26.86      1.31 o 
  -5   9   9        2.90        2.54      0.56 o 
  -4   9   9        8.85       11.79      0.88 o 
  -3   9   9        6.86        6.24      0.53 o 
  -2   9   9      164.80      166.94      2.44 o 
  -1   9   9        4.51        5.34      0.53 o 
   0   9   9        7.00        5.79      0.50 o 
   1   9   9       12.53       12.20      0.68 o 
   2   9   9       72.29       80.41      1.39 o 
   3   9   9        7.27        8.90      0.59 o 
  -4  10   9        4.06        6.72      0.57 o 
  -3  10   9       19.86       20.81      1.27 o 
  -2  10   9        4.46        4.33      0.56 o 
  -1  10   9        7.05        8.97      0.96 o 
   0  10   9       27.41       31.31      1.01 o 
   1  10   9        3.28        2.60      0.52 o 
  -8   0  10        7.97        7.26      0.73 o 
  -6   0  10      135.51      133.60      1.89 o 
  -4   0  10       40.20       42.60      0.93 o 
  -2   0  10        5.58        5.36      0.50 o 
   0   0  10     2687.94     2603.59     23.55 o 
   2   0  10       17.14       21.11      0.81 o 
   4   0  10       41.85       50.85      1.67 o 
   6   0  10       66.86       72.63      2.17 o 
  -9   1  10        6.85        5.51      0.90 o 
  -8   1  10        0.92        0.81      0.42 o 
  -7   1  10       11.82       12.72      0.51 o 
  -6   1  10       20.46       20.36      0.53 o 
  -5   1  10       10.51       10.46      0.37 o 
  -4   1  10       74.57       71.08      0.83 o 
  -3   1  10        0.44       -0.37      0.24 o 
  -2   1  10      633.11      633.96      3.88 o 
  -1   1  10      200.18      197.34      1.59 o 
   0   1  10        4.08        4.63      0.50 o 
   1   1  10       37.90       35.98      0.69 o 
   2   1  10      177.91      174.86      1.63 o 
   3   1  10       20.24       20.11      0.70 o 
   4   1  10        4.87        4.44      0.53 o 
   5   1  10       37.23       38.61      1.12 o 
   6   1  10       15.33       15.03      0.89 o 
  -9   2  10       17.79       18.05      0.97 o 
  -8   2  10       23.80       24.23      0.94 o 
  -7   2  10        0.55        0.33      0.35 o 
  -6   2  10        1.00        0.31      0.30 o 
  -5   2  10       15.35       14.64      0.43 o 
  -4   2  10       56.45       54.97      0.69 o 
  -3   2  10       21.91       21.23      0.49 o 
  -2   2  10        4.28        3.55      0.28 o 
  -1   2  10        8.45        7.68      0.35 o 
   0   2  10       41.12       37.64      0.68 o 
   1   2  10       23.03       22.96      0.60 o 
   2   2  10       12.14       11.64      0.61 o 
   3   2  10       34.38       32.31      0.87 o 
   4   2  10       11.87       11.70      0.70 o 
   5   2  10        3.22        3.51      0.62 o 
   6   2  10       15.09       18.55      1.03 o 
  -9   3  10       18.69       17.54      0.77 o 
  -8   3  10        0.37        0.25      0.42 o 
  -7   3  10        3.19        3.16      0.39 o 
  -6   3  10        0.87        0.63      0.29 o 
  -5   3  10       22.70       21.30      0.49 o 
  -4   3  10       29.41       28.93      0.54 o 
  -3   3  10       14.20       13.54      0.39 o 
  -2   3  10        2.02        2.27      0.25 o 
  -1   3  10       16.99       13.71      0.42 o 
   0   3  10      114.52      111.38      1.10 o 
   1   3  10       59.74       56.90      0.99 o 
   2   3  10       37.11       38.76      1.16 o 
   3   3  10       34.42       32.00      0.96 o 
   4   3  10       10.50       10.54      0.75 o 
   5   3  10        0.77        0.32      0.55 o 
  -8   4  10      100.96      101.96      1.28 o 
  -7   4  10       67.85       68.12      0.97 o 
  -6   4  10       11.86       11.78      0.46 o 
  -5   4  10        6.25        6.47      0.31 o 
  -4   4  10       57.20       55.02      0.91 o 
  -3   4  10       12.30       15.92      0.39 o 
  -2   4  10        0.74        0.52      0.24 o 
  -1   4  10      237.54      217.67      1.74 o 
   0   4  10      107.96       99.64      1.12 o 
   1   4  10      160.14      145.47      1.58 o 
   2   4  10       35.56       34.44      0.86 o 
   3   4  10       55.76       63.26      1.33 o 
   4   4  10       37.58       40.79      1.02 o 
   5   4  10       16.70       18.98      0.80 o 
  -8   5  10       12.02       11.85      0.61 o 
  -7   5  10        3.35        2.32      0.47 o 
  -6   5  10       95.31       92.10      1.37 o 
  -5   5  10      139.69      142.16      1.71 o 
  -4   5  10        1.98        2.16      0.25 o 
  -3   5  10        0.30        0.04      0.29 o 
  -2   5  10        9.82        7.28      0.37 o 
  -1   5  10      106.15       97.13      0.99 o 
   0   5  10       41.77       37.25      0.68 o 
   1   5  10        6.41        3.80      0.35 o 
   2   5  10       46.47       48.18      1.55 o 
   3   5  10        7.45        7.80      0.57 o 
   4   5  10        4.45        5.00      0.56 o 
   5   5  10       77.27       76.44      1.53 o 
  -8   6  10        4.51        4.37      0.70 o 
  -7   6  10        9.18        8.54      0.75 o 
  -6   6  10        1.07        1.02      0.45 o 
  -5   6  10       12.63       13.00      0.69 o 
  -4   6  10        5.04        4.06      0.52 o 
  -3   6  10       10.04        9.29      0.49 o 
  -2   6  10        0.37        0.14      0.35 o 
  -1   6  10        7.41        6.89      0.33 o 
   0   6  10        6.51        4.85      0.35 o 
   1   6  10        1.80        2.81      0.34 o 
   2   6  10        8.19        7.88      0.52 o 
   3   6  10       12.70       13.33      0.69 o 
   4   6  10       28.49       33.43      1.00 o 
  -7   7  10        3.70        4.15      0.69 o 
  -6   7  10        0.40        0.03      0.42 o 
  -5   7  10        3.59        3.27      0.49 o 
  -4   7  10       14.81       16.33      0.69 o 
  -3   7  10        8.98        9.16      0.51 o 
  -2   7  10       19.98       21.74      0.64 o 
  -1   7  10       47.07       50.46      1.20 o 
   0   7  10        0.68        1.38      0.31 o 
   1   7  10       31.62       32.63      0.69 o 
   2   7  10        6.54        5.56      0.46 o 
   3   7  10       17.46       18.09      0.82 o 
   4   7  10       14.06       18.91      0.91 o 
  -6   8  10       73.02       74.95      1.71 o 
  -5   8  10        2.97        2.26      0.51 o 
  -4   8  10       12.66       12.38      0.58 o 
  -3   8  10       41.16       39.09      1.12 o 
  -2   8  10       39.89       43.08      1.09 o 
  -1   8  10        7.10        7.58      0.62 o 
   0   8  10       36.33       38.27      0.96 o 
   1   8  10       10.05        8.49      0.64 o 
   2   8  10       74.44       79.88      1.26 o 
   3   8  10       46.52       44.88      1.91 o 
  -5   9  10       89.18       87.94      2.43 o 
  -4   9  10      133.32      129.68      2.14 o 
  -3   9  10       33.50       35.82      1.00 o 
  -2   9  10       11.83       13.54      0.67 o 
  -1   9  10        0.55        0.79      0.60 o 
   0   9  10       15.50       17.37      1.00 o 
   1   9  10        8.91        8.55      0.68 o 
  -2  10  10       11.45       13.56      0.91 o 
  -1  10  10        8.87        9.17      0.72 o 
  -9   0  11        3.51        4.78      0.73 o 
  -7   0  11       85.53       85.66      1.73 o 
  -5   0  11        1.20        1.08      0.46 o 
  -3   0  11      168.91      163.99      2.36 o 
  -1   0  11      135.90      139.00      1.94 o 
   1   0  11      160.47      155.46      2.26 o 
   3   0  11        1.00        0.72      0.54 o 
   5   0  11        2.40        3.83      0.96 o 
  -9   1  11        6.54        7.47      0.62 o 
  -8   1  11        5.39        5.10      0.49 o 
  -7   1  11        9.47        8.83      0.63 o 
  -6   1  11        0.64        0.46      0.35 o 
  -5   1  11       20.37       20.25      0.57 o 
  -4   1  11        1.34        0.65      0.42 o 
  -3   1  11        1.52        1.81      0.37 o 
  -2   1  11      271.80      275.05      3.14 o 
  -1   1  11        6.75        8.16      0.44 o 
   0   1  11        6.60        7.56      0.45 o 
   1   1  11        6.55        6.86      0.43 o 
   2   1  11        2.12        2.53      0.40 o 
   3   1  11        0.50        0.32      0.46 o 
   4   1  11       62.90       65.39      1.26 o 
   5   1  11       39.33       44.01      1.39 o 
  -8   2  11        3.89        2.84      0.47 o 
  -7   2  11        3.72        4.18      0.43 o 
  -6   2  11        1.69        1.46      0.39 o 
  -5   2  11       15.74       16.46      0.54 o 
  -4   2  11       51.19       49.42      0.78 o 
  -3   2  11        3.30        3.41      0.34 o 
  -2   2  11       34.21       35.53      0.63 o 
  -1   2  11        5.22        6.09      0.37 o 
   0   2  11        7.64        7.19      0.41 o 
   1   2  11        3.33        4.30      0.45 o 
   2   2  11        2.57        2.08      0.50 o 
   3   2  11       31.23       35.30      1.26 o 
   4   2  11       11.05        9.46      0.72 o 
   5   2  11       22.25       21.28      1.11 o 
  -8   3  11        4.51        4.11      0.49 o 
  -7   3  11        4.01        3.67      0.50 o 
  -6   3  11        3.63        4.25      0.37 o 
  -5   3  11       13.19       13.44      0.43 o 
  -4   3  11        1.80        1.35      0.28 o 
  -3   3  11      107.76      105.75      1.07 o 
  -2   3  11        8.73        8.72      0.42 o 
  -1   3  11        0.03        0.09      0.33 o 
   0   3  11       72.39       73.45      1.06 o 
   1   3  11       50.38       50.84      0.99 o 
   2   3  11       31.34       32.02      0.96 o 
   3   3  11       16.08       17.07      0.79 o 
   4   3  11       33.14       37.02      1.12 o 
   5   3  11        3.17        2.03      0.65 o 
  -8   4  11       67.17       66.80      1.06 o 
  -7   4  11       73.24       74.12      1.01 o 
  -6   4  11        8.36        8.20      0.39 o 
  -5   4  11        2.34        1.99      0.31 o 
  -4   4  11       12.18       12.52      0.44 o 
  -3   4  11       21.64       18.31      0.50 o 
  -2   4  11       25.60       24.61      0.52 o 
  -1   4  11       46.99       47.68      0.76 o 
   0   4  11       12.02       12.88      0.53 o 
   1   4  11       81.89       76.32      1.19 o 
   2   4  11       11.71       11.37      0.59 o 
   3   4  11       37.35       42.77      1.04 o 
   4   4  11       18.19       21.76      0.93 o 
  -7   5  11        3.78        3.04      0.45 o 
  -6   5  11       28.94       28.05      0.78 o 
  -5   5  11       72.05       71.69      1.19 o 
  -4   5  11        1.68        0.93      0.31 o 
  -3   5  11       17.01       16.95      0.42 o 
  -2   5  11       27.24       24.77      0.81 o 
  -1   5  11      141.37      134.09      1.36 o 
   0   5  11       35.90       34.04      0.75 o 
   1   5  11       11.48       12.30      0.66 o 
   2   5  11        6.38        7.61      0.56 o 
   3   5  11       20.27       20.81      0.77 o 
   4   5  11       11.36       12.06      0.90 o 
  -7   6  11       25.80       26.70      0.91 o 
  -6   6  11        7.73        8.80      0.62 o 
  -5   6  11        3.23        2.40      0.54 o 
  -4   6  11        0.35        0.17      0.48 o 
  -3   6  11       24.32       21.73      0.84 o 
  -2   6  11       12.31       11.76      0.47 o 
  -1   6  11       11.27       11.09      0.42 o 
   0   6  11        6.94        7.73      0.39 o 
   1   6  11        0.54        0.98      0.43 o 
   2   6  11       17.80       19.28      1.02 o 
   3   6  11       25.46       26.56      0.93 o 
  -6   7  11        6.76        6.77      0.60 o 
  -5   7  11        1.61        1.51      0.61 o 
  -4   7  11        8.53        9.13      0.64 o 
  -3   7  11        5.25        4.45      0.49 o 
  -2   7  11       13.60       14.64      0.60 o 
  -1   7  11       39.79       38.96      0.89 o 
   0   7  11        7.23        8.07      0.49 o 
   1   7  11       14.15       12.06      0.66 o 
   2   7  11        6.79        6.07      0.56 o 
  -5   8  11        8.70        9.92      0.88 o 
  -4   8  11       35.55       39.43      1.37 o 
  -3   8  11       18.92       18.62      0.76 o 
  -2   8  11        3.16        2.46      0.57 o 
  -1   8  11       24.95       26.53      1.06 o 
   0   8  11       18.94       19.51      0.78 o 
   1   8  11        9.29        9.98      1.06 o 
  -3   9  11        4.50        5.12      0.64 o 
  -2   9  11       19.07       22.18      0.95 o 
  -1   9  11        5.81        4.07      0.55 o 
  -8   0  12        0.25        0.74      0.64 o 
  -6   0  12       72.68       73.12      1.59 o 
  -4   0  12       84.04       92.43      2.05 o 
  -2   0  12       57.46       60.92      1.41 o 
   0   0  12      144.70      142.44      2.05 o 
   2   0  12       41.39       41.08      1.40 o 
   4   0  12       45.62       49.75      1.91 o 
  -8   1  12       24.27       25.24      0.77 o 
  -7   1  12        0.61       -0.56      0.40 o 
  -6   1  12       15.55       17.24      0.64 o 
  -5   1  12       24.29       25.36      0.69 o 
  -4   1  12       11.26       10.85      0.81 o 
  -3   1  12       59.83       57.55      0.95 o 
  -2   1  12      439.30      440.11      3.41 o 
  -1   1  12       73.92       72.25      0.97 o 
   0   1  12       12.35       12.38      0.53 o 
   1   1  12       28.53       29.01      0.75 o 
   2   1  12       11.34       12.99      0.68 o 
   3   1  12       24.82       29.21      0.98 o 
   4   1  12        1.08        1.74      0.70 o 
  -8   2  12        8.76        8.98      0.56 o 
  -7   2  12       11.44       10.89      0.57 o 
  -6   2  12       17.09       17.37      0.63 o 
  -5   2  12        8.61        8.37      0.47 o 
  -4   2  12      139.83      142.16      1.49 o 
  -3   2  12       10.62       13.59      0.55 o 
  -2   2  12       63.72       66.50      0.98 o 
  -1   2  12       19.58       21.67      0.57 o 
   0   2  12       85.69       90.08      1.17 o 
   1   2  12       10.46       11.19      0.60 o 
   2   2  12        3.50        3.88      0.58 o 
   3   2  12       28.17       35.61      1.11 o 
   4   2  12        0.06       -0.86      0.58 o 
  -7   3  12        8.12        8.05      0.49 o 
  -6   3  12       19.42       19.09      0.63 o 
  -5   3  12       24.15       23.32      0.63 o 
  -4   3  12        1.75        1.56      0.33 o 
  -3   3  12       29.83       30.01      0.66 o 
  -2   3  12       34.42       33.30      0.77 o 
  -1   3  12        3.57        4.01      0.40 o 
   0   3  12       25.45       24.28      0.69 o 
   1   3  12       33.95       38.96      0.96 o 
   2   3  12       64.10       64.09      1.22 o 
   3   3  12        0.23        0.65      0.59 o 
  -7   4  12       32.00       29.83      0.74 o 
  -6   4  12        6.30        5.89      0.38 o 
  -5   4  12        5.48        6.24      0.38 o 
  -4   4  12       12.27       11.14      0.43 o 
  -3   4  12       23.78       19.95      0.61 o 
  -2   4  12       15.33       15.84      0.55 o 
  -1   4  12        8.16        9.21      0.49 o 
   0   4  12       28.95       28.04      0.78 o 
   1   4  12       23.95       24.94      0.78 o 
   2   4  12        5.00        7.11      0.60 o 
   3   4  12       18.43       20.67      1.04 o 
  -7   5  12        1.43        1.28      0.47 o 
  -6   5  12       16.63       16.24      0.74 o 
  -5   5  12        2.14        2.87      0.44 o 
  -4   5  12        2.39        1.73      0.46 o 
  -3   5  12        7.15        6.92      0.48 o 
  -2   5  12       24.75       23.31      0.57 o 
  -1   5  12       70.50       65.41      1.00 o 
   0   5  12       13.67       14.18      0.61 o 
   1   5  12       32.55       33.90      0.94 o 
   2   5  12        3.67        4.54      0.68 o 
   3   5  12       48.59       48.61      1.34 o 
  -6   6  12        5.26        5.59      0.65 o 
  -5   6  12        2.41        2.35      0.59 o 
  -4   6  12        0.52       -1.05      0.70 o 
  -3   6  12       90.86       91.51      1.64 o 
  -2   6  12        8.62        9.09      0.73 o 
  -1   6  12       11.68        9.55      0.40 o 
   0   6  12       11.02       11.76      0.70 o 
   1   6  12       29.74       30.52      0.86 o 
   2   6  12       25.39       29.08      0.95 o 
  -5   7  12        2.00        1.82      0.56 o 
  -4   7  12        4.67        4.20      0.59 o 
  -3   7  12        7.49        7.48      0.67 o 
  -2   7  12       20.29       21.88      1.26 o 
  -1   7  12       10.02       10.18      0.74 o 
   0   7  12       38.00       40.28      1.03 o 
   1   7  12       26.06       24.50      0.81 o 
  -3   8  12        3.67        3.14      0.64 o 
  -2   8  12        5.88        6.26      0.71 o 
  -1   8  12       11.35        9.75      0.72 o 
  -7   0  13        0.23        0.58      0.64 o 
  -5   0  13       12.02       12.49      0.83 o 
  -3   0  13       73.83       71.33      1.66 o 
  -1   0  13        4.47        5.81      0.69 o 
   1   0  13        0.35       -0.77      0.60 o 
   3   0  13        5.08        6.34      2.59 o 
  -7   1  13        2.30        2.18      0.48 o 
  -6   1  13        5.06        5.32      0.52 o 
  -5   1  13       14.94       15.02      0.63 o 
  -4   1  13       84.42       82.86      1.46 o 
  -3   1  13       11.39       11.44      0.57 o 
  -2   1  13       25.53       26.73      0.74 o 
  -1   1  13       51.54       54.18      1.16 o 
   0   1  13        4.70        3.75      0.46 o 
   1   1  13        7.09        8.44      0.61 o 
   2   1  13       37.75       40.90      1.24 o 
   3   1  13        9.32        8.20      0.74 o 
  -7   2  13        1.57        1.30      0.45 o 
  -6   2  13        7.25        7.08      0.54 o 
  -5   2  13        6.37        7.13      0.59 o 
  -4   2  13      196.94      207.40      2.11 o 
  -3   2  13       48.08       47.92      0.89 o 
  -2   2  13       74.33       76.33      1.11 o 
  -1   2  13       48.60       50.43      0.94 o 
   0   2  13       16.20       17.45      0.66 o 
   1   2  13        4.04        5.60      0.53 o 
   2   2  13       35.81       41.26      1.18 o 
  -6   3  13       21.74       22.22      0.72 o 
  -5   3  13       20.94       18.83      0.67 o 
  -4   3  13       19.51       20.07      0.66 o 
  -3   3  13        8.65        8.69      0.55 o 
  -2   3  13       20.95       21.09      0.71 o 
  -1   3  13        8.70        9.15      0.56 o 
   0   3  13        1.29        2.08      0.46 o 
   1   3  13       39.19       39.22      0.99 o 
   2   3  13       10.93       12.81      0.71 o 
  -6   4  13        1.82        2.59      0.36 o 
  -5   4  13        1.45        1.73      0.34 o 
  -4   4  13       20.38       19.75      0.72 o 
  -3   4  13        7.10        7.12      0.51 o 
  -2   4  13        7.12        6.10      0.49 o 
  -1   4  13       12.92       15.80      0.65 o 
   0   4  13       15.85       16.30      0.68 o 
   1   4  13       15.08       17.47      0.75 o 
   2   4  13        9.32       10.70      0.68 o 
  -5   5  13        7.41        7.67      0.56 o 
  -4   5  13        0.60        0.24      0.38 o 
  -3   5  13        4.59        5.33      0.43 o 
  -2   5  13        0.82        1.42      0.38 o 
  -1   5  13       17.37       17.18      0.67 o 
   0   5  13       20.42       20.75      0.74 o 
   1   5  13       16.31       18.85      0.75 o 
  -4   6  13        6.90        4.44      0.65 o 
  -3   6  13       69.41       69.49      1.49 o 
  -2   6  13       28.55       27.63      1.05 o 
  -1   6  13       19.65       19.61      0.76 o 
   0   6  13        1.75        2.58      0.46 o 
  -6   0  14        2.15        0.71      0.66 o 
  -4   0  14       29.57       31.26      1.17 o 
  -2   0  14        5.35        5.24      0.73 o 
   0   0  14        8.50        8.45      0.85 o 
  -6   1  14        5.75        5.65      0.61 o 
  -5   1  14       25.08       24.92      0.78 o 
  -4   1  14        1.77        2.74      0.50 o 
  -3   1  14        2.87        2.60      0.47 o 
  -2   1  14       59.42       59.53      1.10 o 
  -1   1  14        2.38        2.64      0.49 o 
   0   1  14       26.81       29.02      0.90 o 
   1   1  14        0.34        0.29      0.56 o 
  -5   2  14       39.61       39.92      0.95 o 
  -4   2  14       66.83       72.19      1.19 o 
  -3   2  14       28.05       29.89      0.83 o 
  -2   2  14        5.84        6.23      0.57 o 
  -1   2  14       10.31       11.11      0.69 o 
   0   2  14       49.86       54.65      1.10 o 
   1   2  14       10.59       12.61      0.76 o 
  -5   3  14       12.38       11.51      0.65 o 
  -4   3  14       10.16        9.30      0.62 o 
  -3   3  14        4.05        3.68      0.54 o 
  -2   3  14        2.25        2.88      0.50 o 
  -1   3  14       23.66       26.32      0.85 o 
   0   3  14        8.86        9.73      0.64 o 
  -4   4  14        0.05       -0.25      0.38 o 
  -3   4  14        0.20        0.10      0.41 o 
  -2   4  14        9.78       10.23      0.68 o 
  -1   4  14       12.37       12.76      0.87 o 
   0   4  14       12.99       12.04      0.67 o 
  -2   5  14        7.07        7.58      0.59 o 
  -3   0  15       15.41       19.85      1.06 o 
  -3   1  15        7.69        7.29      0.60 o 
  -2   1  15       23.30       24.53      0.81 o 
                                                 
